# Supplementary material for: The herpetofauna of Timor-Leste: a first report
Source: Zookeys. 2011 Jun 20;(109):19–86. doi: 10.3897/zookeys.109.1439 (PMC3118819; doi:10.3897/zookeys.109.1439)
Supplement: XML Treatment for Litoria everetti [file zookeys.109.1439-treatment4.xml]

<!DOCTYPE tp:taxon-treatment
  PUBLIC "-//TaxonX//DTD Taxonomic Treatment Publishing DTD v0 20100105//EN" "tax-treatment-NSO.dtd">
<tp:taxon-treatment xmlns:tp="http://www.plazi.org/taxpub"><tp:treatment-meta><mixed-citation publication-type="journal"><person-group><name><surname>Kaiser</surname><given-names>Hinrich</given-names></name><name><surname>Carvalho</surname><given-names>Venancio Lopes</given-names></name><name><surname>Ceballos</surname><given-names>Jester</given-names></name><name><surname>Freed</surname><given-names>Paul</given-names></name><name><surname>Heacox</surname><given-names>Scott</given-names></name><name><surname>Lester</surname><given-names>Barbara</given-names></name><name><surname>Richards</surname><given-names>Stephen J.</given-names></name><name><surname>Trainor</surname><given-names>Colin R.</given-names></name><name><surname>Sanchez</surname><given-names>Caitlin</given-names></name><name><surname>O’Shea</surname><given-names>Mark</given-names></name></person-group><article-title>The herpetofauna of Timor-Leste: a first report</article-title><source>Zookeys</source><day>20</day><month>6</month><year>2011</year><volume>2011</volume><issue>109</issue><fpage>19</fpage><lpage>86</lpage><pub-id pub-id-type="doi">10.3897/zookeys.109.1439</pub-id></mixed-citation></tp:treatment-meta><tp:nomenclature><tp:taxon-name>
                        <tp:taxon-name-part taxon-name-part-type="genus">Litoria</tp:taxon-name-part>
                        <tp:taxon-name-part taxon-name-part-type="species">everetti</tp:taxon-name-part>
                        <object-id xmlns:xlink="http://www.w3.org/1999/xlink" xlink:type="simple">http://species-id.net/wiki/Litoria_everetti</object-id>
                        </tp:taxon-name><tp:taxon-authority>(Boulenger, 1897)</tp:taxon-authority><xref ref-type="fig" rid="F6">Fig. 6</xref></tp:nomenclature><tp:treatment-sec sec-type="Common names"><title>Common names.</title><p>(E) Everett’s Timor Treefrog. *(T) Manduku ai Timor (manduku = frog, ai = tree).</p></tp:treatment-sec><tp:treatment-sec sec-type="Identification"><title>Identification.</title><p><italic><tp:taxon-name>Litoria everetti</tp:taxon-name></italic> can easily be recognized by a combination of the following traits: webbed hands and feet, expanded finger and toe tips or disks, a well-developed supratympanic fold (<xref ref-type="fig" rid="F6">Fig. 6</xref>). The hidden portions of the legs have an orange marbled pattern in life. In common with most treefrogs, this species is nocturnal. <xref ref-type="bibr" rid="B68">Menzies (1987)</xref> provided an excellent description of this species and a photograph. SJR is familiar with this species and could confirm its identity.</p></tp:treatment-sec><tp:treatment-sec sec-type="Collection and natural history"><title>Collection and natural history.</title><p>Two females of <italic><tp:taxon-name>Litoria everetti</tp:taxon-name></italic> were collected at night at the same locality and during the same night as <italic><tp:taxon-name>Limnonectes timorensis</tp:taxon-name></italic>. Based on their overall morphology and characteristic webbing, as well as their characteristically orange marbled thighs (<xref ref-type="bibr" rid="B15">Boulenger 1897</xref>), these are clearly <italic><tp:taxon-name>Litoria everetti</tp:taxon-name></italic>. One specimen was found at the edge of the riverine embankment, perched on a branch. The second was caught on a small boulder near the water’s edge. <italic><tp:taxon-name>Litoria everetti</tp:taxon-name></italic> is a species in Red List Category “Least Concern” (<xref ref-type="bibr" rid="B54">Iskandar and Mumpuni 2004</xref>).</p><fig id="F6" position="float" orientation="portrait"><label>Figure 6.</label><caption><p><italic><tp:taxon-name>Litoria everetti</tp:taxon-name></italic>. Female from near Eraulo, Ermera District (USNM [CMD 420], SVL 59 mm). Photo by Mark O’Shea.</p></caption><graphic xmlns:xlink="http://www.w3.org/1999/xlink" xlink:href="ZooKeys-109-019-g006.jpg" position="float" orientation="portrait" xlink:type="simple"/></fig></tp:treatment-sec><ref-list><ref id="B68"><mixed-citation xmlns:xlink="http://www.w3.org/1999/xlink" xlink:type="simple"><person-group><name name-style="western"><surname>Menzies</surname><given-names>JI</given-names></name></person-group> (<year>1987</year>)<article-title> A taxonomic revision of Papuan <italic>Rana</italic> (Amphibia: Ranidae).</article-title><source>Australian Journal of Zoology</source><volume>35</volume>:<fpage>373</fpage>-<lpage>418</lpage>. <ext-link ext-link-type="uri" xlink:href="http://dx.doi.org/10.1071/ZO9870373" xlink:type="simple">doi:10.1071/ZO9870373</ext-link></mixed-citation></ref><ref id="B15"><mixed-citation xmlns:xlink="http://www.w3.org/1999/xlink" xlink:type="simple"><person-group><name name-style="western"><surname>Boulenger</surname><given-names>GA</given-names></name></person-group> (<year>1897</year>)<article-title> A list of the reptiles and batrachians collected by Mr. Alfred Everett in Lombok, Flores, Sumba, and Savu, with descriptions of new species.</article-title><source>Annals and Magazine of Natural History, 6th Series</source><volume>19</volume>:<fpage>503</fpage>-<lpage>509</lpage>.</mixed-citation></ref><ref id="B54"><mixed-citation xmlns:xlink="http://www.w3.org/1999/xlink" xlink:type="simple"><person-group><name name-style="western"><surname>Iskandar</surname><given-names>D</given-names></name><name name-style="western"><surname>Mumpuni</surname></name></person-group> (<year>2004</year>)<article-title> <italic>Litoria everetti</italic>.</article-title> In: <person-group><name name-style="western"><surname>IUCN (2009)</surname></name></person-group><source>IUCN Red List of Threatened Species. Version 2009.2.</source><ext-link ext-link-type="uri" xlink:href="http://www.iucnredlist.org" xlink:type="simple">http://www.iucnredlist.org</ext-link> [accessed 4.XI.2009]</mixed-citation></ref></ref-list></tp:taxon-treatment>
