# Supplementary material for: The herpetofauna of Timor-Leste: a first report
Source: Zookeys. 2011 Jun 20;(109):19–86. doi: 10.3897/zookeys.109.1439 (PMC3118819; doi:10.3897/zookeys.109.1439)
Supplement: XML Treatment for Draco timoriensis [file zookeys.109.1439-treatment6.xml]

<!DOCTYPE tp:taxon-treatment
  PUBLIC "-//TaxonX//DTD Taxonomic Treatment Publishing DTD v0 20100105//EN" "tax-treatment-NSO.dtd">
<tp:taxon-treatment xmlns:tp="http://www.plazi.org/taxpub"><tp:treatment-meta><mixed-citation publication-type="journal"><person-group><name><surname>Kaiser</surname><given-names>Hinrich</given-names></name><name><surname>Carvalho</surname><given-names>Venancio Lopes</given-names></name><name><surname>Ceballos</surname><given-names>Jester</given-names></name><name><surname>Freed</surname><given-names>Paul</given-names></name><name><surname>Heacox</surname><given-names>Scott</given-names></name><name><surname>Lester</surname><given-names>Barbara</given-names></name><name><surname>Richards</surname><given-names>Stephen J.</given-names></name><name><surname>Trainor</surname><given-names>Colin R.</given-names></name><name><surname>Sanchez</surname><given-names>Caitlin</given-names></name><name><surname>O’Shea</surname><given-names>Mark</given-names></name></person-group><article-title>The herpetofauna of Timor-Leste: a first report</article-title><source>Zookeys</source><day>20</day><month>6</month><year>2011</year><volume>2011</volume><issue>109</issue><fpage>19</fpage><lpage>86</lpage><pub-id pub-id-type="doi">10.3897/zookeys.109.1439</pub-id></mixed-citation></tp:treatment-meta><tp:nomenclature><tp:taxon-name>
                        <tp:taxon-name-part taxon-name-part-type="genus">Draco</tp:taxon-name-part>
                        <tp:taxon-name-part taxon-name-part-type="species">timoriensis</tp:taxon-name-part>
                        <object-id xmlns:xlink="http://www.w3.org/1999/xlink" xlink:type="simple">http://species-id.net/wiki/Draco_timoriensis</object-id>
                        </tp:taxon-name><tp:taxon-authority>Kuhl, 1820</tp:taxon-authority><xref ref-type="fig" rid="F8">Fig. 8</xref></tp:nomenclature><tp:treatment-sec sec-type="Common name"><title>Common name.</title><p>(E) Timor Flying Dragon, Timor Flying Lizard. (T) Teki liras (teki = gecko, liras = winged). Fataluku: Lika. Mambae: Berdigil.</p></tp:treatment-sec><tp:treatment-sec sec-type="Identification"><title>Identification.</title><p>Lizards of the genus <italic><tp:taxon-name>Draco</tp:taxon-name></italic> are diurnal and easily identified by the presence of patagia. These ‘wing’ structures (<xref ref-type="fig" rid="F8">Fig. 8</xref>) consist of skin flaps that are stretched across highly modified ribs that allow the lizards to glide between trees. Although referred to as ‘flying lizards’ these and other reptiles that have perfected this escape strategy are actually only gliding, flight being the preserve of birds, bats, and insects. They also possess a dewlap under the chin that males use for territorial display. <italic><tp:taxon-name>Draco timoriensis</tp:taxon-name></italic> is the only species of its genusknown to occur on Timor (see taxonomic comments below).</p></tp:treatment-sec><tp:treatment-sec sec-type="Collection and natural history"><title>Collection and natural history.</title><p>We captured four specimens of <italic><tp:taxon-name>Draco timoriensis</tp:taxon-name></italic> and observed several others. All individuals were initially seen high off the ground (&gt; 5 m) on the trunks or larger branches of trees but never on palm trees. Even though they are cryptically patterned against the bark background when stationary against the trunk of the tree, they are easily spotted when displaying their bright yellow dewlaps (<xref ref-type="fig" rid="F8">Fig. 8</xref>). Our specimens were captured either using blowguns or by climbing the tree and forcing the lizard to glide to an accessible height. All specimens were seen and captured during the daytime. Where they occurred, these lizards were not rare. However, their dispersal pattern appears to be clumped (several lizards in one area with none outside of a particular territory) and we did not discern any pattern to their localized distribution. Based on our encounters, <italic><tp:taxon-name>Draco timoriensis</tp:taxon-name></italic> is limited in its distribution to altitudes from sea level to ca. 300 m.</p></tp:treatment-sec><tp:treatment-sec sec-type="Taxonomic comments"><title>Taxonomic comments.</title><p>Several historic reports of <italic><tp:taxon-name>Draco</tp:taxon-name></italic> collected on Timor list <italic><tp:taxon-name>Draco volans</tp:taxon-name></italic> or <italic><tp:taxon-name>Draco walkeri</tp:taxon-name></italic> in addition to <italic><tp:taxon-name>Draco timoriensis</tp:taxon-name></italic>. Based on recent unpublished findings from a molecular analysis (J. McGuire, in litt. 13 Oct 2009), <italic><tp:taxon-name>Draco volans</tp:taxon-name></italic> is confined to Bali and Java whereas the distribution of <italic><tp:taxon-name>Draco walkeri</tp:taxon-name></italic> is limited to Sulawesi (<xref ref-type="bibr" rid="B65">McGuire et al. 2007</xref>). All records for flying lizards from Timor should therefore be attributed to <italic><tp:taxon-name>Draco timoriensis</tp:taxon-name></italic>.</p><p>The species name of the Timor flying lizard has variously been spelled <italic>timoriensis</italic> or <italic>timorensis</italic>. In the accepted original description (<xref ref-type="bibr" rid="B58">Kuhl 1820</xref>:103), the name is<!--PageBreak--> given as <italic><tp:taxon-name>Draco Timoriensis</tp:taxon-name></italic> Péron. However, Péron never published a description of a <italic><tp:taxon-name>Draco</tp:taxon-name></italic> from Timor, even though the specimens from his expedition were presented to the Museum National d’Histoire Naturelle in Paris. The name <italic><tp:taxon-name>Draco Timoriensis</tp:taxon-name></italic> also appears in <xref ref-type="bibr" rid="B29">Duméril and Bibron (1837</xref>: 454), who list a manuscript by Péron first in their list of synonyms, with <xref ref-type="bibr" rid="B58">Kuhl (1820)</xref> relegated to second place. The first mention of the name “<italic>timorensis</italic>” is probably an unjustified emendation by <xref ref-type="bibr" rid="B41">Gray (1845)</xref>, who listed the species as <italic><tp:taxon-name>Draco Timorensis</tp:taxon-name></italic> and referred to <italic><tp:taxon-name>Draco viridis Timorensis</tp:taxon-name></italic>, a plate in <xref ref-type="bibr" rid="B81">Schlegel (1837–44)</xref>.Subsequent authors, beginning with <xref ref-type="bibr" rid="B44">Günther (1864)</xref> and <xref ref-type="bibr" rid="B13">Boulenger (1885)</xref>, have perpetuated this error even though the latter corrected Gray in the spelling of the name attributed to Schlegel by listing it as <italic><tp:taxon-name>Draco viridis</tp:taxon-name></italic> var. <italic>timoriensis</italic>. Since this change in the spelling of the specific epithet is not via an accepted <italic>nomen substitutum</italic> (as suggested by <xref ref-type="bibr" rid="B94">Wermuth 1967</xref>), the correct spelling for the flying lizard found on Timor remains <italic><tp:taxon-name>Draco timoriensis</tp:taxon-name></italic>.</p><fig id="F8" position="float" orientation="portrait"><label>Figure 8.</label><caption><p><italic><tp:taxon-name>Draco timoriensis</tp:taxon-name></italic>. Male from Wailakurini, Viqueque District (USNM 573658, SVL 75 mm, TL 208 mm). Photo by Hinrich Kaiser.</p></caption><graphic xmlns:xlink="http://www.w3.org/1999/xlink" xlink:href="ZooKeys-109-019-g008.jpg" position="float" orientation="portrait" xlink:type="simple"/></fig></tp:treatment-sec><ref-list><ref id="B65"><mixed-citation xmlns:xlink="http://www.w3.org/1999/xlink" xlink:type="simple"><person-group><name name-style="western"><surname>McGuire</surname><given-names>JA</given-names></name><name name-style="western"><surname>Brown</surname><given-names>RM</given-names></name><name name-style="western"><surname>Mumpuni, Riyanto</surname><given-names>A</given-names></name><name name-style="western"><surname>Andayani</surname><given-names>N</given-names></name></person-group> (<year>2007</year>)<article-title> The flying lizards of the <italic>Draco lineatus</italic> group (Squamata: Iguania: Agamidae): a taxonomic revision with descriptions of two new species.</article-title><source>Herpetological Monographs</source><volume>21</volume>:<fpage>179</fpage>-<lpage>212</lpage>. <ext-link ext-link-type="uri" xlink:href="http://dx.doi.org/10.1655/07-012.1" xlink:type="simple">doi:10.1655/07-012.1</ext-link></mixed-citation></ref><ref id="B58"><mixed-citation xmlns:xlink="http://www.w3.org/1999/xlink" xlink:type="simple"><person-group><name name-style="western"><surname>Kuhl</surname><given-names>H</given-names></name></person-group> (<year>1820</year>)<source> Beiträge zur Zoologie und Vergleichenden Anatomie.</source><publisher-name>Hermannsche Buchhandlung</publisher-name>, <publisher-loc>Frankfurt</publisher-loc>, <lpage>152</lpage> pp.</mixed-citation></ref><ref id="B29"><mixed-citation xmlns:xlink="http://www.w3.org/1999/xlink" xlink:type="simple"><person-group><name name-style="western"><surname>Duméril</surname><given-names>AMC</given-names></name><name name-style="western"><surname>Bibron</surname><given-names>G</given-names></name></person-group> (<year>1837</year>)<source> Erpétologie Générale ou Histoire Naturelle Complete des Reptiles. Vol. 4.</source><publisher-name>Librairie Encyclopédique Roret</publisher-name>, <publisher-loc>Paris</publisher-loc>, <lpage>570</lpage> pp.</mixed-citation></ref><ref id="B41"><mixed-citation xmlns:xlink="http://www.w3.org/1999/xlink" xlink:type="simple"><person-group><name name-style="western"><surname>Gray</surname><given-names>JE</given-names></name></person-group> (<year>1845</year>)<source> Catalogue of the Specimens of Lizards in the Collection of the British Museum.</source><publisher-name>Trustees of the British Museum</publisher-name>, <publisher-loc>London</publisher-loc>, <lpage>289</lpage> pp.</mixed-citation></ref><ref id="B81"><mixed-citation xmlns:xlink="http://www.w3.org/1999/xlink" xlink:type="simple"><person-group><name name-style="western"><surname>Schlegel</surname><given-names>H</given-names></name></person-group> (<year>1837</year>–44) <source>Abbildungen Neuer oder Unvollständig Bekannter Amphibien, Nach der Natur oder dem Leben Entworfen.</source><publisher-name>Arnz &amp; Companie</publisher-name>, <publisher-loc>Düsseldorf</publisher-loc>, <lpage>141</lpage> pp. Atlas, 49 plates.</mixed-citation></ref><ref id="B44"><mixed-citation xmlns:xlink="http://www.w3.org/1999/xlink" xlink:type="simple"><person-group><name name-style="western"><surname>Günther</surname><given-names>ACLG</given-names></name></person-group> (<year>1864</year>)<source> The Reptiles of British India.</source><publisher-name>Robert Hardwicke</publisher-name>, <publisher-loc>London</publisher-loc>, <lpage>452</lpage> pp.</mixed-citation></ref><ref id="B13"><mixed-citation xmlns:xlink="http://www.w3.org/1999/xlink" xlink:type="simple"><person-group><name name-style="western"><surname>Boulenger</surname><given-names>GA</given-names></name></person-group> (<year>1885</year>)<source> Catalogue of Lizards in the British Museum (Natural History). Second Edition. Volume I. Geckonidae, Eublepharidae, Uroplatidae, Pygopodidae, Agamidae.</source><publisher-name>Trustees of the British Museum</publisher-name>, <publisher-loc>London</publisher-loc>, <lpage>436</lpage> pp.</mixed-citation></ref><ref id="B94"><mixed-citation xmlns:xlink="http://www.w3.org/1999/xlink" xlink:type="simple"><person-group><name name-style="western"><surname>Wermuth</surname><given-names>H</given-names></name></person-group> (<year>1967</year>)<article-title> Liste der rezenten Amphibien und Reptilien. Agamidae.</article-title><source>Das Tierreich</source><volume>86</volume>:<fpage>1</fpage>-<lpage>127</lpage>.</mixed-citation></ref></ref-list></tp:taxon-treatment>
