# Supplementary material for: The herpetofauna of Timor-Leste: a first report
Source: Zookeys. 2011 Jun 20;(109):19–86. doi: 10.3897/zookeys.109.1439 (PMC3118819; doi:10.3897/zookeys.109.1439)
Supplement: XML Treatment for Cyrtodactylus [file zookeys.109.1439-treatment7.xml]

<!DOCTYPE tp:taxon-treatment
  PUBLIC "-//TaxonX//DTD Taxonomic Treatment Publishing DTD v0 20100105//EN" "tax-treatment-NSO.dtd">
<tp:taxon-treatment xmlns:tp="http://www.plazi.org/taxpub"><tp:treatment-meta><mixed-citation publication-type="journal"><person-group><name><surname>Kaiser</surname><given-names>Hinrich</given-names></name><name><surname>Carvalho</surname><given-names>Venancio Lopes</given-names></name><name><surname>Ceballos</surname><given-names>Jester</given-names></name><name><surname>Freed</surname><given-names>Paul</given-names></name><name><surname>Heacox</surname><given-names>Scott</given-names></name><name><surname>Lester</surname><given-names>Barbara</given-names></name><name><surname>Richards</surname><given-names>Stephen J.</given-names></name><name><surname>Trainor</surname><given-names>Colin R.</given-names></name><name><surname>Sanchez</surname><given-names>Caitlin</given-names></name><name><surname>O’Shea</surname><given-names>Mark</given-names></name></person-group><article-title>The herpetofauna of Timor-Leste: a first report</article-title><source>Zookeys</source><day>20</day><month>6</month><year>2011</year><volume>2011</volume><issue>109</issue><fpage>19</fpage><lpage>86</lpage><pub-id pub-id-type="doi">10.3897/zookeys.109.1439</pub-id></mixed-citation></tp:treatment-meta><tp:nomenclature><label>Genus</label><tp:taxon-name>
                         <tp:taxon-name-part taxon-name-part-type="genus">Cyrtodactylus</tp:taxon-name-part>
                         <object-id xmlns:xlink="http://www.w3.org/1999/xlink" xlink:type="simple">http://species-id.net/wiki/Cyrtodactylus</object-id>
                        </tp:taxon-name><xref ref-type="fig" rid="F9">Fig. 9</xref></tp:nomenclature><tp:treatment-sec sec-type="Common name"><title>Common name.</title><p>(E) Timor Bent-toed Gecko. *(T) Teki ain-fuan kleuk (teki = small gecko, kleuk = bent, ain-fuan = toe).</p></tp:treatment-sec><tp:treatment-sec sec-type="Identification"><title>Identification.</title><p>This candidate species of <italic><tp:taxon-name>Cyrtodactylus</tp:taxon-name></italic>, designated as <italic><tp:taxon-name>Cyrtodactylus</tp:taxon-name></italic> sp. 1 [Ca CMD 383], lacks the characteristic orange banding pattern of the tokay gecko (<italic><tp:taxon-name>Gekko gecko</tp:taxon-name></italic>) and has dorsal patterning with a greater amount of brown components (spots, flecks, lines) than any other gecko found on Timor. In its size, it is intermediate between the common house geckos (<italic><tp:taxon-name>Hemidactylus frenatus</tp:taxon-name></italic>, <italic><tp:taxon-name>Gehyra mutilata</tp:taxon-name></italic>) and the tokay gecko, and it does not have a flattened tail or dorsolateral skin flaps as in <italic><tp:taxon-name>Hemidactylus platyurus</tp:taxon-name></italic>. It is also the only gecko to possess non-dilated digits, unlike those found in typical geckos. Instead the toes are slender and curved (<xref ref-type="fig" rid="F9">Fig. 9</xref>), resulting in various names being inconsistently applied to members of the genus (e.g., bent-toed geckos, naked-toed geckos, bow-fingered geckos). The genus <italic><tp:taxon-name>Cyrtodactylus</tp:taxon-name></italic> is the most diverse genus within the seven families comprising the Gekkota, with at least 130 species described.</p></tp:treatment-sec><tp:treatment-sec sec-type="Collection and natural history"><title>Collection and natural history.</title><p>Two specimens of what is clearly an undescribed species of <italic><tp:taxon-name>Cyrtodactylus</tp:taxon-name></italic> were captured on the same night at the Trilolo River near Same, Manufahi District (altitude 553 m). There are substantial differences in pholidosis and overall morphology from all known species of <italic><tp:taxon-name>Cyrtodactylus</tp:taxon-name></italic> (see <xref ref-type="bibr" rid="B77">Rösler and Glaw 2008</xref>: <xref ref-type="table" rid="T1">Table 1</xref>). One individual was found on a boulder-face along the riverbank, while the second was in leaf litter at the foot of a large boulder at the boundary between riverine habitat and coffee plantation.</p><fig id="F9" position="float" orientation="portrait"><label>Figure 9.</label><caption><p>Undescribed species of <italic><tp:taxon-name>Cyrtodactylus</tp:taxon-name></italic>. Female from near Same, Manufahi District (USNM [CMD 383], SVL 58 mm, TL 127 mm). Photo by Hinrich Kaiser.</p></caption><graphic xmlns:xlink="http://www.w3.org/1999/xlink" xlink:href="ZooKeys-109-019-g009.jpg" position="float" orientation="portrait" xlink:type="simple"/></fig></tp:treatment-sec><tp:treatment-sec><!--Section generated to contain objects referenced in tp:taxon-treatment.--><table-wrap id="T1" position="float" orientation="portrait"><label>Table 1.</label><caption><p>Localities surveyed in Timor-Leste during September 2004 and July 2009, including GPS coordinates.</p></caption><table><tbody><tr><th rowspan="1" colspan="1"><italic>Locality Number</italic></th><th rowspan="1" colspan="1"><italic>District</italic></th><th rowspan="1" colspan="1"><italic>Locality</italic></th><th rowspan="1" colspan="1"><italic>Elevation (m)</italic></th><th rowspan="1" colspan="1"><italic>GPS1</italic></th></tr><tr><td rowspan="1" colspan="1">1</td><td rowspan="1" colspan="1">Dili</td><td rowspan="1" colspan="1">area of Dili town and surrounds</td><td rowspan="1" colspan="1">1–20</td><td rowspan="1" colspan="1"><named-content xmlns:xlink="http://www.w3.org/1999/xlink" content-type="dwc:verbatimCoordinates" xlink:type="simple">S 08°33',	E 125°32'</named-content></td></tr><tr><td rowspan="1" colspan="1">2</td><td rowspan="1" colspan="1">Ermera</td><td rowspan="1" colspan="1">Eraulo village (Sta. Bakhita Mission)</td><td rowspan="1" colspan="1">1200</td><td rowspan="1" colspan="1"><named-content xmlns:xlink="http://www.w3.org/1999/xlink" content-type="dwc:verbatimCoordinates" xlink:type="simple">S 08°47',	E 125°27'</named-content></td></tr><tr><td rowspan="1" colspan="1">3</td><td rowspan="1" colspan="1">Ainaro</td><td rowspan="1" colspan="1">Eralisau village, near Maubisse</td><td rowspan="1" colspan="1">901–1526</td><td rowspan="1" colspan="1"><named-content xmlns:xlink="http://www.w3.org/1999/xlink" content-type="dwc:verbatimCoordinates" xlink:type="simple">S 08°50',	E 125°35'</named-content></td></tr><tr><td rowspan="1" colspan="1">4</td><td rowspan="1" colspan="1">Ainaro</td><td rowspan="1" colspan="1">area of Maubisse town and surrounds</td><td rowspan="1" colspan="1">1484</td><td rowspan="1" colspan="1"><named-content xmlns:xlink="http://www.w3.org/1999/xlink" content-type="dwc:verbatimCoordinates" xlink:type="simple">S 08°51',	E 125°36'</named-content></td></tr><tr><td rowspan="1" colspan="1">5</td><td rowspan="1" colspan="1">Ainaro</td><td rowspan="1" colspan="1">slopes of Mount Ramelau</td><td rowspan="1" colspan="1">831–2960</td><td rowspan="1" colspan="1"><named-content xmlns:xlink="http://www.w3.org/1999/xlink" content-type="dwc:verbatimCoordinates" xlink:type="simple">S 08°52',	E 125°30'</named-content></td></tr><tr><td rowspan="1" colspan="1">6</td><td rowspan="1" colspan="1">Manufahi</td><td rowspan="1" colspan="1">Turiscailau village, near Maubisse</td><td rowspan="1" colspan="1">1225</td><td rowspan="1" colspan="1"><named-content xmlns:xlink="http://www.w3.org/1999/xlink" content-type="dwc:verbatimCoordinates" xlink:type="simple">S 08°50',	E 125°44'</named-content></td></tr><tr><td rowspan="1" colspan="1">7</td><td rowspan="1" colspan="1">Manufahi</td><td rowspan="1" colspan="1">area of Same town and surrounds</td><td rowspan="1" colspan="1">513–554</td><td rowspan="1" colspan="1"><named-content xmlns:xlink="http://www.w3.org/1999/xlink" content-type="dwc:verbatimCoordinates" xlink:type="simple">S 09°00',	E 125°39'</named-content></td></tr><tr><td rowspan="1" colspan="1">8</td><td rowspan="1" colspan="1">Covalima</td><td rowspan="1" colspan="1">area of Suai town and surrounds</td><td rowspan="1" colspan="1">13</td><td rowspan="1" colspan="1"><named-content xmlns:xlink="http://www.w3.org/1999/xlink" content-type="dwc:verbatimCoordinates" xlink:type="simple">S 09°19',	E 125°15'</named-content></td></tr><tr><td rowspan="1" colspan="1">9</td><td rowspan="1" colspan="1">Viqueque</td><td rowspan="1" colspan="1">Timor Village Hotel and surrounds</td><td rowspan="1" colspan="1">285</td><td rowspan="1" colspan="1"><named-content xmlns:xlink="http://www.w3.org/1999/xlink" content-type="dwc:verbatimCoordinates" xlink:type="simple">S 08°47',	E 126°23'</named-content></td></tr><tr><td rowspan="1" colspan="1">10</td><td rowspan="1" colspan="1">Baucau</td><td rowspan="1" colspan="1">area of Baucau town and surrounds</td><td rowspan="1" colspan="1">5–350</td><td rowspan="1" colspan="1"><named-content xmlns:xlink="http://www.w3.org/1999/xlink" content-type="dwc:verbatimCoordinates" xlink:type="simple">S 08°28',	E 126°28'</named-content></td></tr><tr><td rowspan="1" colspan="1">11</td><td rowspan="1" colspan="1">Lautem</td><td rowspan="1" colspan="1">bat cave, Iliomar subdistrict</td><td rowspan="1" colspan="1">285</td><td rowspan="1" colspan="1"><named-content xmlns:xlink="http://www.w3.org/1999/xlink" content-type="dwc:verbatimCoordinates" xlink:type="simple">S 08°39',	E 126°50'</named-content></td></tr><tr><td rowspan="1" colspan="1">12</td><td rowspan="1" colspan="1">Lautem</td><td rowspan="1" colspan="1">area of Iliomar town and surrounds</td><td rowspan="1" colspan="1">315</td><td rowspan="1" colspan="1"><named-content xmlns:xlink="http://www.w3.org/1999/xlink" content-type="dwc:verbatimCoordinates" xlink:type="simple">S 08°43',	E 126°50'</named-content></td></tr><tr><td rowspan="1" colspan="1">13</td><td rowspan="1" colspan="1">Lautem</td><td rowspan="1" colspan="1">40 min S Iliomar by road</td><td rowspan="1" colspan="1">not determined</td><td rowspan="1" colspan="1"><named-content xmlns:xlink="http://www.w3.org/1999/xlink" content-type="dwc:verbatimCoordinates" xlink:type="simple">S 08°45',	E 126°49'</named-content></td></tr><tr><td rowspan="1" colspan="1">14</td><td rowspan="1" colspan="1">Lautem</td><td rowspan="1" colspan="1">area of Lore 1 village and surrounds</td><td rowspan="1" colspan="1">3</td><td rowspan="1" colspan="1"><named-content xmlns:xlink="http://www.w3.org/1999/xlink" content-type="dwc:verbatimCoordinates" xlink:type="simple">S 08°41',	E 126°59'</named-content></td></tr><tr><td rowspan="1" colspan="1">15</td><td rowspan="1" colspan="1">Lautem</td><td rowspan="1" colspan="1">area ofLospalos town and surrounds</td><td rowspan="1" colspan="1">340</td><td rowspan="1" colspan="1"><named-content xmlns:xlink="http://www.w3.org/1999/xlink" content-type="dwc:verbatimCoordinates" xlink:type="simple">S 08°31',	E 127°00'</named-content></td></tr><tr><td rowspan="1" colspan="1">16</td><td rowspan="1" colspan="1">Lautem</td><td rowspan="1" colspan="1">5 km S Mehara village</td><td rowspan="1" colspan="1">125</td><td rowspan="1" colspan="1"><named-content xmlns:xlink="http://www.w3.org/1999/xlink" content-type="dwc:verbatimCoordinates" xlink:type="simple">S 08°27',	E 127°10'</named-content></td></tr><tr><td rowspan="1" colspan="1">17</td><td rowspan="1" colspan="1">Lautem</td><td rowspan="1" colspan="1">Tutuala beach (Pantai Walu)</td><td rowspan="1" colspan="1">4</td><td rowspan="1" colspan="1"><named-content xmlns:xlink="http://www.w3.org/1999/xlink" content-type="dwc:verbatimCoordinates" xlink:type="simple">S 08°25',	E 127°17'</named-content></td></tr></tbody></table><table-wrap-foot><fn><p><sup>1</sup> GPS coordinates are approximate to define the area in which the survey work was carried out. Exact localities are not provided to protect some of the unique and fragile habitats in Timor-Leste.</p></fn></table-wrap-foot></table-wrap></tp:treatment-sec><ref-list><ref id="B77"><mixed-citation xmlns:xlink="http://www.w3.org/1999/xlink" xlink:type="simple"><person-group><name name-style="western"><surname>Rösler</surname><given-names>H</given-names></name><name name-style="western"><surname>Glaw</surname><given-names>F</given-names></name></person-group> (<year>2008</year>)<article-title> A new species of <italic>Cyrtodactylus</italic> Gray, 1827 (Squamata: Gekkonidae) from Malaysia including a literature survey of mensural and meristic data in the genus.</article-title><source>Zootaxa</source><volume>1729</volume>: <fpage>8</fpage>–<lpage>22</lpage>.</mixed-citation></ref></ref-list></tp:taxon-treatment>
