# Supplementary material for: The herpetofauna of Timor-Leste: a first report
Source: Zookeys. 2011 Jun 20;(109):19–86. doi: 10.3897/zookeys.109.1439 (PMC3118819; doi:10.3897/zookeys.109.1439)
Supplement: XML Treatment for Gehyra cf. mutilata [file zookeys.109.1439-treatment8.xml]

<!DOCTYPE tp:taxon-treatment
  PUBLIC "-//TaxonX//DTD Taxonomic Treatment Publishing DTD v0 20100105//EN" "tax-treatment-NSO.dtd">
<tp:taxon-treatment xmlns:tp="http://www.plazi.org/taxpub"><tp:treatment-meta><mixed-citation publication-type="journal"><person-group><name><surname>Kaiser</surname><given-names>Hinrich</given-names></name><name><surname>Carvalho</surname><given-names>Venancio Lopes</given-names></name><name><surname>Ceballos</surname><given-names>Jester</given-names></name><name><surname>Freed</surname><given-names>Paul</given-names></name><name><surname>Heacox</surname><given-names>Scott</given-names></name><name><surname>Lester</surname><given-names>Barbara</given-names></name><name><surname>Richards</surname><given-names>Stephen J.</given-names></name><name><surname>Trainor</surname><given-names>Colin R.</given-names></name><name><surname>Sanchez</surname><given-names>Caitlin</given-names></name><name><surname>O’Shea</surname><given-names>Mark</given-names></name></person-group><article-title>The herpetofauna of Timor-Leste: a first report</article-title><source>Zookeys</source><day>20</day><month>6</month><year>2011</year><volume>2011</volume><issue>109</issue><fpage>19</fpage><lpage>86</lpage><pub-id pub-id-type="doi">10.3897/zookeys.109.1439</pub-id></mixed-citation></tp:treatment-meta><tp:nomenclature><tp:taxon-name>
                        <tp:taxon-name-part taxon-name-part-type="genus">Gehyra</tp:taxon-name-part> cf. 
                        <tp:taxon-name-part taxon-name-part-type="species">mutilata</tp:taxon-name-part>
                        <object-id xmlns:xlink="http://www.w3.org/1999/xlink" xlink:type="simple">http://species-id.net/wiki/Gehyra_mutilata</object-id>
                        </tp:taxon-name><tp:taxon-authority>(Wiegmann, 1834)</tp:taxon-authority><xref ref-type="fig" rid="F10">Fig. 10</xref></tp:nomenclature><tp:treatment-sec sec-type="Common names"><title>Common names.</title><p>(E) Mutilated Gecko, Stump-toed Gecko, Tender-skinned Gecko. *(T) Teki kulit kanek (teki = small gecko, kanek = injured, kulit = skin).</p></tp:treatment-sec><tp:treatment-sec sec-type="Identification"><title>Identification.</title><p>Individuals of the genus <italic><tp:taxon-name>Gehyra</tp:taxon-name></italic> (<xref ref-type="fig" rid="F10">Fig. 10</xref>) in Timor-Leste are most commonly seen around human habitations, where they occur sympatrically with the common house gecko <italic><tp:taxon-name>Hemidactylus frenatus</tp:taxon-name></italic>. Identification on sight is usually quite difficult because of the superficial similarity of these two species. Upon capture, an early indication that a specimen is <italic><tp:taxon-name>Gehyra cf. mutilata</tp:taxon-name></italic> is its ability to shed skin and scales as a defensive mechanism. Unless great care is taken, the skin tears very easily at capture and the animal will appear ‘mutilated.’ Furthermore, the anterior and posterior postmental chin shields are elongate and in broad contact down the midline in <italic><tp:taxon-name>Gehyra mutilata</tp:taxon-name></italic>, whereas in <italic><tp:taxon-name>Hemidactylus frenatus</tp:taxon-name></italic> these chin shields are shorter, more rounded, and only the anterior pair is in midline contact, the posterior pair being widely separated by heterogeneous granular scales.</p></tp:treatment-sec><tp:treatment-sec sec-type="Collection and natural history"><title>Collection and natural history.</title><p>The three specimens of <italic><tp:taxon-name>Gehyra cf. mutilata</tp:taxon-name></italic> we collected occurred syntopically with <italic><tp:taxon-name>Hemidactylus frenatus</tp:taxon-name></italic> and were invariably collected at the same time as specimens of that species. They occurred on the walls of houses as well as on the trunks of trees. It is possible that <italic><tp:taxon-name>Gehyra cf. mutilata</tp:taxon-name></italic> was introduced to Timor at some point during prehistoric human colonization or pre-colonial or colonial inter-island trade.</p></tp:treatment-sec><tp:treatment-sec sec-type="Taxonomic comment"><title>Taxonomic comment.</title><p>Even though <italic><tp:taxon-name>Gehyra mutilata sensu stricto</tp:taxon-name></italic> is a widely distributed species and occurs throughout Southeast Asia and the western Pacific realm, there is very little known about its exact distribution in Wallacea (<xref ref-type="bibr" rid="B36">Fisher 1997</xref>). There are several different names in the literature that could be applied to <italic><tp:taxon-name>Gehyra</tp:taxon-name></italic> populations on Timor that are not <italic>mutilata</italic>. Until we unequivocally confirm the identity of our specimens, they are here listed as <italic><tp:taxon-name>Gehyra cf. mutilata</tp:taxon-name></italic>.<!--PageBreak--></p><fig id="F10" position="float" orientation="portrait"><label>Figure 10.</label><caption><p><italic><tp:taxon-name>Gehyra cf. mutilata</tp:taxon-name></italic>. Male (USNM [CMD 459], SVL 50 mm, TL 102 mm) from Loré 1 village, Lautém District. Photo by Mark O’Shea.</p></caption><graphic xmlns:xlink="http://www.w3.org/1999/xlink" xlink:href="ZooKeys-109-019-g010.jpg" position="float" orientation="portrait" xlink:type="simple"/></fig></tp:treatment-sec><ref-list><ref id="B36"><mixed-citation xmlns:xlink="http://www.w3.org/1999/xlink" xlink:type="simple"><person-group><name name-style="western"><surname>Fisher</surname><given-names>RN</given-names></name></person-group> (<year>1997</year>) <article-title>Dispersal and evolution of the Pacific Basin gekkonid lizards <italic>Gehyra oceanica</italic> and <italic>Gehyra mutilata</italic>.</article-title><source>Evolution</source><volume>51</volume>: <fpage>906</fpage>–<lpage>921</lpage>. <ext-link ext-link-type="uri" xlink:href="http://dx.doi.org/10.2307/2411165" xlink:type="simple">doi:10.2307/2411165</ext-link></mixed-citation></ref></ref-list></tp:taxon-treatment>
