# Supplementary material for: The herpetofauna of Timor-Leste: a first report
Source: Zookeys. 2011 Jun 20;(109):19–86. doi: 10.3897/zookeys.109.1439 (PMC3118819; doi:10.3897/zookeys.109.1439)
Supplement: XML Treatment for Hemidactylus frenatus [file zookeys.109.1439-treatment10.xml]

<!DOCTYPE tp:taxon-treatment
  PUBLIC "-//TaxonX//DTD Taxonomic Treatment Publishing DTD v0 20100105//EN" "tax-treatment-NSO.dtd">
<tp:taxon-treatment xmlns:tp="http://www.plazi.org/taxpub"><tp:treatment-meta><mixed-citation publication-type="journal"><person-group><name><surname>Kaiser</surname><given-names>Hinrich</given-names></name><name><surname>Carvalho</surname><given-names>Venancio Lopes</given-names></name><name><surname>Ceballos</surname><given-names>Jester</given-names></name><name><surname>Freed</surname><given-names>Paul</given-names></name><name><surname>Heacox</surname><given-names>Scott</given-names></name><name><surname>Lester</surname><given-names>Barbara</given-names></name><name><surname>Richards</surname><given-names>Stephen J.</given-names></name><name><surname>Trainor</surname><given-names>Colin R.</given-names></name><name><surname>Sanchez</surname><given-names>Caitlin</given-names></name><name><surname>O’Shea</surname><given-names>Mark</given-names></name></person-group><article-title>The herpetofauna of Timor-Leste: a first report</article-title><source>Zookeys</source><day>20</day><month>6</month><year>2011</year><volume>2011</volume><issue>109</issue><fpage>19</fpage><lpage>86</lpage><pub-id pub-id-type="doi">10.3897/zookeys.109.1439</pub-id></mixed-citation></tp:treatment-meta><tp:nomenclature><tp:taxon-name>
                        <tp:taxon-name-part taxon-name-part-type="genus">Hemidactylus</tp:taxon-name-part>
                        <tp:taxon-name-part taxon-name-part-type="species">frenatus</tp:taxon-name-part>
                        <object-id xmlns:xlink="http://www.w3.org/1999/xlink" xlink:type="simple">http://species-id.net/wiki/Hemidactylus_frenatus</object-id>
                        </tp:taxon-name><tp:taxon-authority>Schlegel, 1836</tp:taxon-authority><xref ref-type="fig" rid="F12">Fig. 12</xref></tp:nomenclature><tp:treatment-sec sec-type="Common names"><title>Common names.</title><p>(E) Common Indo-Pacific House Gecko. *(T) Teki uma baibain (teki = small gecko, uma = house, baibain = common).</p></tp:treatment-sec><tp:treatment-sec sec-type="Identification"><title>Identification.</title><p>See comments under <italic><tp:taxon-name>Gehyra cf. mutilata</tp:taxon-name></italic>.</p></tp:treatment-sec><tp:treatment-sec sec-type="Collection and natural history"><title>Collection and natural history.</title><p>This species is the most commonly encountered gecko in Asia, and it has also become an established exotic in many places in the New World. As a perianthropic species, it is present on the walls or among the rafters of almost every building, and it is distributed at widely differing altitudes and on the edges of many different habitats. This species is among the several gecko species found in Timor-Leste that may have been introduced during prehistoric colonization or historical inter-island trade. The species appeared absent from pristine habitats such as undeveloped forests, whereas it does occur in coffee plantations.</p><fig id="F12" position="float" orientation="portrait"><label>Figure 12.</label><caption><p>Individuals of <italic><tp:taxon-name>Hemidactylus frenatus</tp:taxon-name></italic>  showing two distinctive color patterns. (Top) Specimen from near Baucau, Baucau District (USNM [CMD 526], SVL 47 mm, TL 90 mm) displaying a pattern of distinct dorsolateral stripes complemented by an interrupted, less distinct vertebral stripe. Note the regenerated tail and the bright orange mite infestation on the third toe, as well as an egg visible through the skin. (Bottom) Specimen from near Loré 1 village (USNM [CMD 488], SVL 42 mm, TL 89 mm) with a cryptic dorsal pattern. Photos by Mark O’Shea.</p></caption><graphic xmlns:xlink="http://www.w3.org/1999/xlink" xlink:href="ZooKeys-109-019-g012.jpg" position="float" orientation="portrait" xlink:type="simple"/></fig></tp:treatment-sec></tp:taxon-treatment>
