# Supplementary material for: The herpetofauna of Timor-Leste: a first report
Source: Zookeys. 2011 Jun 20;(109):19–86. doi: 10.3897/zookeys.109.1439 (PMC3118819; doi:10.3897/zookeys.109.1439)
Supplement: XML Treatment for Hemidactylus platyurus [file zookeys.109.1439-treatment11.xml]

<!DOCTYPE tp:taxon-treatment
  PUBLIC "-//TaxonX//DTD Taxonomic Treatment Publishing DTD v0 20100105//EN" "tax-treatment-NSO.dtd">
<tp:taxon-treatment xmlns:tp="http://www.plazi.org/taxpub"><tp:treatment-meta><mixed-citation publication-type="journal"><person-group><name><surname>Kaiser</surname><given-names>Hinrich</given-names></name><name><surname>Carvalho</surname><given-names>Venancio Lopes</given-names></name><name><surname>Ceballos</surname><given-names>Jester</given-names></name><name><surname>Freed</surname><given-names>Paul</given-names></name><name><surname>Heacox</surname><given-names>Scott</given-names></name><name><surname>Lester</surname><given-names>Barbara</given-names></name><name><surname>Richards</surname><given-names>Stephen J.</given-names></name><name><surname>Trainor</surname><given-names>Colin R.</given-names></name><name><surname>Sanchez</surname><given-names>Caitlin</given-names></name><name><surname>O’Shea</surname><given-names>Mark</given-names></name></person-group><article-title>The herpetofauna of Timor-Leste: a first report</article-title><source>Zookeys</source><day>20</day><month>6</month><year>2011</year><volume>2011</volume><issue>109</issue><fpage>19</fpage><lpage>86</lpage><pub-id pub-id-type="doi">10.3897/zookeys.109.1439</pub-id></mixed-citation></tp:treatment-meta><tp:nomenclature><tp:taxon-name>
                        <tp:taxon-name-part taxon-name-part-type="genus">Hemidactylus</tp:taxon-name-part>
                        <tp:taxon-name-part taxon-name-part-type="species">platyurus</tp:taxon-name-part>
                        <object-id xmlns:xlink="http://www.w3.org/1999/xlink" xlink:type="simple">http://species-id.net/wiki/Hemidactylus_platyurus</object-id>
                        </tp:taxon-name><tp:taxon-authority>(Schneider, 1792)</tp:taxon-authority><xref ref-type="fig" rid="F13">Fig. 13</xref></tp:nomenclature><tp:treatment-sec sec-type="Common names"><title>Common names.</title><p>(E) Common Flat-tailed Gecko. *(T) Teki ikun belar (teki = small gecko, belar = flat, ikun = tail).</p></tp:treatment-sec><tp:treatment-sec sec-type="Identification"><title>Identification.</title><p>Flat-tailed geckos can be identified by the presence of lateral skin flaps and a flattened tail bearing a fringe of denticulate skin (<xref ref-type="fig" rid="F13">Fig. 13</xref>). Such adaptations provide an increased measure of cryptic morphology for these geckos in addition to their bark-like coloration, as the skin extends almost seamlessly from body to substrate and all but eliminates any shadow these animals may cast.</p></tp:treatment-sec><tp:treatment-sec sec-type="Collection and natural history"><title>Collection and natural history.</title><p>We collected several specimens by night when they were exposed on the trunks of trees or under bark in forested habitats at elevations<!--PageBreak--> of 300 m or less. In one instance, a pair was found in close proximity on the same tree. Geckos like these may also be found in a perianthropic setting or in lowland savannas, where they may be sympatric with <italic><tp:taxon-name>Hemidactylus frenatus</tp:taxon-name></italic> and <italic><tp:taxon-name>Gehyra cf. mutilata</tp:taxon-name></italic>. As these other two species, it is likely that <italic><tp:taxon-name>Hemidactylus platyurus</tp:taxon-name></italic> is not native to Timor but was introduced by human activities in the past.</p></tp:treatment-sec><tp:treatment-sec sec-type="Taxonomic comment"><title>Taxonomic comment.</title><p>Until the revision of geckos in the genus <italic><tp:taxon-name>Hemidactylus</tp:taxon-name></italic> by <xref ref-type="bibr" rid="B19">Carranza and Arnold (2006)</xref>, this species was called <italic><tp:taxon-name>Cosymbotus platyurus</tp:taxon-name></italic>.</p><fig id="F13" position="float" orientation="portrait"><label>Figure 13.</label><caption><p><italic><tp:taxon-name>Hemidactylus platyurus</tp:taxon-name></italic>. Male from Loré 1 village, Lautém District (USNM [CMD 458], SVL 41 mm, TL 91 mm). Photo by Mark O’Shea.</p></caption><graphic xmlns:xlink="http://www.w3.org/1999/xlink" xlink:href="ZooKeys-109-019-g013.jpg" position="float" orientation="portrait" xlink:type="simple"/></fig></tp:treatment-sec><ref-list><ref id="B19"><mixed-citation xmlns:xlink="http://www.w3.org/1999/xlink" xlink:type="simple"><person-group><name name-style="western"><surname>Carranza</surname><given-names>S</given-names></name><name name-style="western"><surname>Arnold</surname><given-names>EN</given-names></name></person-group> (<year>2006</year>)<article-title> Systematics, biogeography, and evolution of <italic>Hemidactylus</italic> geckos (Reptilia: Gekkonidae) elucidated using mitochondrial DNA sequences.</article-title><source>Molecular Phylogenetics and Evolution</source><volume>38</volume>:<fpage>531</fpage>-<lpage>545</lpage>. <ext-link ext-link-type="uri" xlink:href="http://dx.doi.org/10.1016/j.ympev.2005.07.012" xlink:type="simple">doi:10.1016/j.ympev.2005.07.012</ext-link></mixed-citation></ref></ref-list></tp:taxon-treatment>
