# Supplementary material for: The herpetofauna of Timor-Leste: a first report
Source: Zookeys. 2011 Jun 20;(109):19–86. doi: 10.3897/zookeys.109.1439 (PMC3118819; doi:10.3897/zookeys.109.1439)
Supplement: XML Treatment for Carlia [file zookeys.109.1439-treatment12.xml]

<!DOCTYPE tp:taxon-treatment
  PUBLIC "-//TaxonX//DTD Taxonomic Treatment Publishing DTD v0 20100105//EN" "tax-treatment-NSO.dtd">
<tp:taxon-treatment xmlns:tp="http://www.plazi.org/taxpub"><tp:treatment-meta><mixed-citation publication-type="journal"><person-group><name><surname>Kaiser</surname><given-names>Hinrich</given-names></name><name><surname>Carvalho</surname><given-names>Venancio Lopes</given-names></name><name><surname>Ceballos</surname><given-names>Jester</given-names></name><name><surname>Freed</surname><given-names>Paul</given-names></name><name><surname>Heacox</surname><given-names>Scott</given-names></name><name><surname>Lester</surname><given-names>Barbara</given-names></name><name><surname>Richards</surname><given-names>Stephen J.</given-names></name><name><surname>Trainor</surname><given-names>Colin R.</given-names></name><name><surname>Sanchez</surname><given-names>Caitlin</given-names></name><name><surname>O’Shea</surname><given-names>Mark</given-names></name></person-group><article-title>The herpetofauna of Timor-Leste: a first report</article-title><source>Zookeys</source><day>20</day><month>6</month><year>2011</year><volume>2011</volume><issue>109</issue><fpage>19</fpage><lpage>86</lpage><pub-id pub-id-type="doi">10.3897/zookeys.109.1439</pub-id></mixed-citation></tp:treatment-meta><tp:nomenclature><label>Genus</label><tp:taxon-name>
                        <tp:taxon-name-part taxon-name-part-type="genus">Carlia</tp:taxon-name-part>
                        <object-id xmlns:xlink="http://www.w3.org/1999/xlink" xlink:type="simple">http://species-id.net/wiki/Carlia</object-id>
                        </tp:taxon-name><xref ref-type="fig" rid="F14">Fig. 14</xref></tp:nomenclature><tp:treatment-sec sec-type="Common names"><title>Common names.</title><p>(E) Four-fingered Skinks. *(T) Mamór liman-fuan haat (mamór = skink, haat = four, liman fuan = finger).</p></tp:treatment-sec><tp:treatment-sec sec-type="Identification"><title>Identification.</title><p>Skinks of the genus <italic><tp:taxon-name>Carlia</tp:taxon-name></italic> are small lizars that are often found foraging in grassy vegetation or under decaying palm fronds. Their identifying characteristic is a four-fingered forefoot – all other lizards in Timor-Leste possess five-fingered forefeet. In common with all other lizards, they possess pentadactyl hindfeet. Identification within the genus <italic><tp:taxon-name>Carlia</tp:taxon-name></italic> is often difficult and involves scale counts, color patterns, morphometrics, and natural history characters. George Zug (USNM) preliminarily verified the initial division of our specimens into groups.</p></tp:treatment-sec><tp:treatment-sec sec-type="Collection and natural history"><title>Collection and natural history.</title><p>We encountered four phenotypically distinct four-fingered skinks of the genus <italic><tp:taxon-name>Carlia</tp:taxon-name></italic> (<xref ref-type="fig" rid="F14">Fig. 14</xref>) throughout our survey. Considering how morphologically conservative species in this genus are, we are as yet unable to assign them to existing taxa with confidence. Comparisons with specimens of <italic><tp:taxon-name>Carlia peronii</tp:taxon-name></italic>, <italic><tp:taxon-name>Carlia spinauris</tp:taxon-name></italic>, and <italic><tp:taxon-name>Carlia fusca</tp:taxon-name></italic> (including the holotypes of <italic><tp:taxon-name>Carlia peronii</tp:taxon-name></italic> and <italic><tp:taxon-name>Carlia fusca</tp:taxon-name></italic> and a syntype of <italic><tp:taxon-name>Carlia spinauris</tp:taxon-name></italic>) show that the groups we found in Timor-Leste are similar to the former based on overall body morphology and size. There are, however, differences with <italic><tp:taxon-name>Carlia peronii</tp:taxon-name></italic> and <italic><tp:taxon-name>Carlia spinauris</tp:taxon-name></italic> (fide <xref ref-type="bibr" rid="B96">Zug 2010</xref>) that require further study. We acknowledge that a collection of <italic><tp:taxon-name>Carlia</tp:taxon-name></italic> in a relatively short time span may not allow us to assess the true breadth of morphological variation since coloration may depend on the degree of sexual maturity or reproductive readiness (G. Zug, pers. comm.). A more detailed morphological and genetic analysis is therefore underway.</p><p>Among our <italic><tp:taxon-name>Carlia</tp:taxon-name></italic> specimens, we can differentiate two high-altitude forms and two low-altitude forms. One of the high-altitude forms from the Maubisse and Same areas (Ainaro and Manufahi District, respectively) on the eastern slopes of Mt. Ramelau (altitudes 600–1500 m) resembles species in the <italic><tp:taxon-name>Carlia peronii</tp:taxon-name></italic> group (<italic>sensu</italic> <xref ref-type="bibr" rid="B96">Zug 2010</xref>), and we believe that this form may have previously been listed in the literature as <italic><tp:taxon-name>Carlia peronii</tp:taxon-name></italic> (e.g., <xref ref-type="bibr" rid="B42">Greer 1976</xref>). Based on our fresh material and on comparisons with preserved material, we are more comfortable with listing this form as <italic><tp:taxon-name>Carlia</tp:taxon-name></italic> sp. 1 [Ca CMD 354] (<xref ref-type="fig" rid="F14">Fig. 14A</xref>) until we have completed a survey of material in herpetological collections. Similarly, a second high-altitude form from the western versant of Mt. Ramelau in Ermera District (altitudes near 1200 m) is also similar to species in the <italic><tp:taxon-name>Carlia peronii</tp:taxon-name></italic> group, and the orange ventral coloration of sexually mature individuals makes it readily distinguishable (<xref ref-type="fig" rid="F14">Fig. 14C</xref>). At this time, we prefer to list this form as <italic><tp:taxon-name>Carlia</tp:taxon-name></italic> sp. 2 [Ca CMD 400] until additional work is completed. This form was found exclusively during the daytime and near dusk, in clearings at the edge of coffee plantations, amongst scattered piles of bamboo husks, and on grassy areas surrounding bamboo stands. Several individuals were also found in a pile of construction debris (metal piping and wooden boards). We noted the absence of <italic><tp:taxon-name>Carlia</tp:taxon-name></italic> specimens in open spaces with no nearby form of cover (as measured in a few lizard body lengths).</p><p>The two lowland forms are not easily placed in either of the above groups. Even though their morphology is conservative, there are differences in overall <italic>gestalt</italic> and coloration. Since our collections were conducted during what is considered a mainly dry time of the year, we may see some changes when we return during the wet season, as individuals may change color as they mature or reach reproductive readiness. At this point, we consider the form from the coastal dry forest near Loré (Lautém Di<!--PageBreak-->strict) as <italic><tp:taxon-name>Carlia</tp:taxon-name></italic> sp. 3 [Ca CMD 471] (<xref ref-type="fig" rid="F14">Fig. 14B</xref>). The collection of a single specimen from the Baucau area provides insufficient material to determine with clarity what its specific status should be, but given its distinct morphology and pending the collection of additional material we consider this form as <italic><tp:taxon-name>Carlia</tp:taxon-name></italic> sp. 4 [Ca CMD 522] (<xref ref-type="fig" rid="F14">Fig. 14D</xref>). At the Loré site, individuals were most predictably found by turning over decaying palm fronds and in the leaf litter. In a typical display of skink behavior, <italic><tp:taxon-name>Carlia</tp:taxon-name></italic> were seen each morning, basking, hunting, or displaying in the various sunspots near our campsite.</p><fig id="F14" position="float" orientation="portrait"><label>Figure 14.</label><caption><p>Representative specimens of the four presumed species of <italic><tp:taxon-name>Carlia</tp:taxon-name></italic> found in Timor-Leste. <bold>A</bold> <italic><tp:taxon-name>Carlia</tp:taxon-name></italic> sp. 1, a high-altitude form from Maubisse, Ainaro District (USNM [CMD 361], SVL 37 mm, TL 99 mm) <bold>B</bold> <italic><tp:taxon-name>Carlia</tp:taxon-name></italic> sp. 3, a lowland form from near Loré, Lautém District (USNM [CMD 483], SVL 43 mm, TL 108 mm) <bold>C</bold> <italic><tp:taxon-name>Carlia</tp:taxon-name></italic> sp. 2, a highland form from the western versant of Mt. Ramelau in Ermera District (USNM [CMD 401], SVL 44 mm, TL 112 mm) <bold>D</bold> <italic><tp:taxon-name>Carlia</tp:taxon-name></italic> sp. 4, a lowland form from near Baucau, Baucau District (USNM [CMD 522], SVL 42 mm, TL 112 mm). Photos by Mark O’Shea.</p></caption><graphic xmlns:xlink="http://www.w3.org/1999/xlink" xlink:href="ZooKeys-109-019-g014.jpg" position="float" orientation="portrait" xlink:type="simple"/></fig></tp:treatment-sec><ref-list><ref id="B96"><mixed-citation xmlns:xlink="http://www.w3.org/1999/xlink" xlink:type="simple"><person-group><name name-style="western"><surname>Zug</surname><given-names>GR</given-names></name></person-group> (<year>2010</year>) <article-title>An outlying <italic>Carlia</italic> population from Java and comments on species groups within the genus <italic>Carlia</italic> (Reptilia: Squamata: Scincidae).</article-title><source>Proceedings of the California Academy of Science, Series 4,</source><volume>61</volume>: <fpage>389</fpage>–<lpage>408</lpage>.</mixed-citation></ref><ref id="B42"><mixed-citation xmlns:xlink="http://www.w3.org/1999/xlink" xlink:type="simple"><person-group><name name-style="western"><surname>Greer</surname><given-names>AE</given-names></name></person-group> (<year>1976</year>)<article-title> Notes on the systematics of the genus <italic>Carlia</italic> (Lacertilia: Scincidae). II. <italic>Carlia peroni</italic> (Duméril and Bibron 1839).</article-title><source>Herpetologica</source><volume>32</volume>:<fpage>371</fpage>-<lpage>377</lpage>.</mixed-citation></ref></ref-list></tp:taxon-treatment>
