# Supplementary material for: The herpetofauna of Timor-Leste: a first report
Source: Zookeys. 2011 Jun 20;(109):19–86. doi: 10.3897/zookeys.109.1439 (PMC3118819; doi:10.3897/zookeys.109.1439)
Supplement: XML Treatment for Cryptoblepharus leschenault [file zookeys.109.1439-treatment13.xml]

<!DOCTYPE tp:taxon-treatment
  PUBLIC "-//TaxonX//DTD Taxonomic Treatment Publishing DTD v0 20100105//EN" "tax-treatment-NSO.dtd">
<tp:taxon-treatment xmlns:tp="http://www.plazi.org/taxpub"><tp:treatment-meta><mixed-citation publication-type="journal"><person-group><name><surname>Kaiser</surname><given-names>Hinrich</given-names></name><name><surname>Carvalho</surname><given-names>Venancio Lopes</given-names></name><name><surname>Ceballos</surname><given-names>Jester</given-names></name><name><surname>Freed</surname><given-names>Paul</given-names></name><name><surname>Heacox</surname><given-names>Scott</given-names></name><name><surname>Lester</surname><given-names>Barbara</given-names></name><name><surname>Richards</surname><given-names>Stephen J.</given-names></name><name><surname>Trainor</surname><given-names>Colin R.</given-names></name><name><surname>Sanchez</surname><given-names>Caitlin</given-names></name><name><surname>O’Shea</surname><given-names>Mark</given-names></name></person-group><article-title>The herpetofauna of Timor-Leste: a first report</article-title><source>Zookeys</source><day>20</day><month>6</month><year>2011</year><volume>2011</volume><issue>109</issue><fpage>19</fpage><lpage>86</lpage><pub-id pub-id-type="doi">10.3897/zookeys.109.1439</pub-id></mixed-citation></tp:treatment-meta><tp:nomenclature><tp:taxon-name>
                        <tp:taxon-name-part taxon-name-part-type="genus">Cryptoblepharus</tp:taxon-name-part>
                        <tp:taxon-name-part taxon-name-part-type="species">leschenault</tp:taxon-name-part>
                        <object-id xmlns:xlink="http://www.w3.org/1999/xlink" xlink:type="simple">http://species-id.net/wiki/Cryptoblepharus_leschenault</object-id>
                        </tp:taxon-name><tp:taxon-authority>(Cocteau, 1832)</tp:taxon-authority><xref ref-type="fig" rid="F15">Fig. 15</xref></tp:nomenclature><tp:treatment-sec sec-type="Common name"><title>Common name.</title><p>(E) Leschenault’s snake-eyed skink. *(T) Mamór matan samea (mamór = skink, matan = eye, samea = snake).</p></tp:treatment-sec><tp:treatment-sec sec-type="Identification"><title>Identification.</title><p>The defining characteristic of this genus, which occurs widely across the tropical world, is the lack of moveable eyelids, which are replaced by transparent snake-like brilles. Their slender body, long tail, and distinctive dorsal pattern, consisting of two light dorsolateral stripes and a characteristic light mid-dorsal line that forks posterior to the neck, easily identifies individuals of this species. Our identification of this species was confirmed by reviewing the figures in <xref ref-type="bibr" rid="B48">Horner (2007</xref>: Figs. 170, 171).</p></tp:treatment-sec><tp:treatment-sec sec-type="Collection and natural history"><title>Collection and natural history.</title><p>We collected four individuals of <italic><tp:taxon-name>Cryptoblepharus leschenault</tp:taxon-name></italic> and observed many others. These skinks were invariably seen on the trunks of hardwoods above root level. Two species of <italic><tp:taxon-name>Cryptoblepharus</tp:taxon-name></italic> have been reported from Timor, but we did not encounter <italic><tp:taxon-name>Cryptoblepharus schlegelianus</tp:taxon-name></italic>, which can be distinguished from <italic><tp:taxon-name>Cryptoblepharus leschenault</tp:taxon-name></italic> by a greatly reduced degree of dorsolateral striping, particularly the lack of a vertebral stripe that extends along the dorsum and onto the tail (<xref ref-type="bibr" rid="B48">Horner 2007</xref>: Fig. 188).</p></tp:treatment-sec><tp:treatment-sec sec-type="Taxonomic comment"><title>Taxonomic comment.</title><p>Salomon Müller first mentioned the occurrence of this species on Timor in letters written in 1829 (<xref ref-type="bibr" rid="B17">Brongersma 1942</xref>). Müller reported on collections he made on Semau, a small island off the northwest coast of West Timor, as well as on Timor. Müller’s descriptions include <italic><tp:taxon-name>Cryptoblepharus schlegelianus</tp:taxon-name></italic> and <italic><tp:taxon-name>Cryptoblepharus leschenault</tp:taxon-name></italic> and it appears that both of these species were collected within a short time span during his visits. Based on the specimens available to Brongersma in the 1940s in the collections at the RMNH (see <xref ref-type="bibr" rid="B17">Brongersma 1942</xref>) and our own search of herpetological collections, there exists a single voucher specimen of <italic><tp:taxon-name>Cryptoblepharus leschenault</tp:taxon-name></italic> from Timor in the collection of the Naturhistorisches Museum Basel (NHMB 12885, as <italic><tp:taxon-name>Ablepharus boutonii leschenault</tp:taxon-name></italic>), which was first reported by <xref ref-type="bibr" rid="B37">Forcart (1953)</xref>. Our specimens therefore comprise the first series of <italic><tp:taxon-name>Cryptoblepharus leschenault</tp:taxon-name></italic> from Timor and Timor-Leste. Specimens collected of this species by Max Weber (see <xref ref-type="bibr" rid="B93">Weber 1890</xref>) were from Flores (described as <italic><tp:taxon-name>Ablepharus boutonii furcata</tp:taxon-name></italic>).</p><fig id="F15" position="float" orientation="portrait"><label>Figure 15.</label><caption><p><italic><tp:taxon-name>Cryptoblepharus leschenault</tp:taxon-name></italic>.Male (USNM 573654, SVL 37 mm, TL 84 mm) from near Loré, Lautém District. Photo by Mark O’Shea.</p></caption><graphic xmlns:xlink="http://www.w3.org/1999/xlink" xlink:href="ZooKeys-109-019-g015.jpg" position="float" orientation="portrait" xlink:type="simple"/></fig></tp:treatment-sec><ref-list><ref id="B48"><mixed-citation xmlns:xlink="http://www.w3.org/1999/xlink" xlink:type="simple"><!--PageBreak--><person-group><name name-style="western"><surname>Horner</surname><given-names>P</given-names></name></person-group> (<year>2007</year>)<article-title> Systematics of the snake-eyed skinks, <italic>Cryptoblepharus</italic> Wiegmann (Reptilia: Squamata: Scincidae)–an Australian-based review.</article-title><source>The Beagle, Records of the Museums and Art Galleries of the Northern Territory, Supplement</source><volume>3</volume>:<fpage>21</fpage>-<lpage>198</lpage>.</mixed-citation></ref><ref id="B17"><mixed-citation xmlns:xlink="http://www.w3.org/1999/xlink" xlink:type="simple"><person-group><name name-style="western"><surname>Brongersma</surname><given-names>LD</given-names></name></person-group> (<year>1942</year>)<article-title> Notes on scincid lizards.</article-title><source>Zoologische Mededelingen, Leiden</source><volume>24</volume> (<issue>1–2</issue>):<fpage>125</fpage>-<lpage>152</lpage>.</mixed-citation></ref><ref id="B37"><mixed-citation xmlns:xlink="http://www.w3.org/1999/xlink" xlink:type="simple"><person-group><name name-style="western"><surname>Forcart</surname><given-names>L</given-names></name></person-group> (<year>1953</year>)<article-title> Die Amphibien und Reptilien von Sumba, ihre zoogeographischen Beziehungen und Revision der Unterarten von <italic>Typhlops polygrammicus</italic>.</article-title><source>Verhandlungen der Naturforschenden Gesellschaft Basel</source><volume>64</volume>:<fpage>356</fpage>-<lpage>388</lpage>.</mixed-citation></ref><ref id="B93"><mixed-citation xmlns:xlink="http://www.w3.org/1999/xlink" xlink:type="simple"><person-group><name name-style="western"><surname>Weber</surname><given-names>M</given-names></name></person-group> (<year>1890</year>)<source> Reptilia from the Malay Archipelago. I. Sauria, Crocodilidae, Chelonia. In: Weber M (Ed) Zoologische Ergebnisse einer Reise in Niederländisch Ost-Indien.</source><publisher-name>EJ Brill</publisher-name>, <publisher-loc>Leiden</publisher-loc>, <fpage>159</fpage>–<lpage>177</lpage>.</mixed-citation></ref></ref-list></tp:taxon-treatment>
