# Supplementary material for: The herpetofauna of Timor-Leste: a first report
Source: Zookeys. 2011 Jun 20;(109):19–86. doi: 10.3897/zookeys.109.1439 (PMC3118819; doi:10.3897/zookeys.109.1439)
Supplement: XML Treatment for Eremiascincus [file zookeys.109.1439-treatment14.xml]

<!DOCTYPE tp:taxon-treatment
  PUBLIC "-//TaxonX//DTD Taxonomic Treatment Publishing DTD v0 20100105//EN" "tax-treatment-NSO.dtd">
<tp:taxon-treatment xmlns:tp="http://www.plazi.org/taxpub"><tp:treatment-meta><mixed-citation publication-type="journal"><person-group><name><surname>Kaiser</surname><given-names>Hinrich</given-names></name><name><surname>Carvalho</surname><given-names>Venancio Lopes</given-names></name><name><surname>Ceballos</surname><given-names>Jester</given-names></name><name><surname>Freed</surname><given-names>Paul</given-names></name><name><surname>Heacox</surname><given-names>Scott</given-names></name><name><surname>Lester</surname><given-names>Barbara</given-names></name><name><surname>Richards</surname><given-names>Stephen J.</given-names></name><name><surname>Trainor</surname><given-names>Colin R.</given-names></name><name><surname>Sanchez</surname><given-names>Caitlin</given-names></name><name><surname>O’Shea</surname><given-names>Mark</given-names></name></person-group><article-title>The herpetofauna of Timor-Leste: a first report</article-title><source>Zookeys</source><day>20</day><month>6</month><year>2011</year><volume>2011</volume><issue>109</issue><fpage>19</fpage><lpage>86</lpage><pub-id pub-id-type="doi">10.3897/zookeys.109.1439</pub-id></mixed-citation></tp:treatment-meta><tp:nomenclature><label>Genus</label><tp:taxon-name>
                            <tp:taxon-name-part taxon-name-part-type="genus">Eremiascincus</tp:taxon-name-part>
                            <object-id xmlns:xlink="http://www.w3.org/1999/xlink" xlink:type="simple">http://species-id.net/wiki/Eremiascincus</object-id>
                        </tp:taxon-name><xref ref-type="fig" rid="F16">Fig. 16</xref></tp:nomenclature><tp:treatment-sec sec-type="Common names"><title>Common names.</title><p>(E) Night Skinks. *(T) Mamór kalan (mamór = skink, kalan = night).</p></tp:treatment-sec><tp:treatment-sec sec-type="Identification"><title>Identification.</title><p>Lizards of the genus <italic><tp:taxon-name>Eremiascincus</tp:taxon-name></italic> are relatively slender, long-bodied skinks with rounded, elongate, conical tails and reduced limbs. On Timor it is necessary to distinguish between at least five species of <italic><tp:taxon-name>Eremiascincus</tp:taxon-name></italic> (<italic><tp:taxon-name>Eremiascincus timorensis</tp:taxon-name></italic>, <italic><tp:taxon-name>Eremiascincus antoniorum</tp:taxon-name></italic>, <italic><tp:taxon-name>Eremiascincus emigrans</tp:taxon-name></italic>, <italic><tp:taxon-name>Eremiascincus</tp:taxon-name></italic> sp. 1 [Ca CMD 365], <italic><tp:taxon-name>Eremiascincus</tp:taxon-name></italic> sp. 2 [Ca CMD 474]), and the distinctions between these are rather finite.</p></tp:treatment-sec><tp:treatment-sec sec-type="Collection and natural history"><title>Collection and natural history.</title><p>We collected two of the species of <italic><tp:taxon-name>Eremiascincus</tp:taxon-name></italic> found on Timor. <italic><tp:taxon-name>Eremiascincus</tp:taxon-name></italic> sp. 1 (<xref ref-type="fig" rid="F16">Fig. 16A</xref>) is a species whose distribution is apparently limited to elevations above 1000 m. Individuals were primarily found under logs and rocks, and were never encountered in the open during the day. <italic><tp:taxon-name>Eremiascincus</tp:taxon-name></italic> sp. 1 was the highest-altitude reptile we recorded in Timor-Leste (southwestern slopes of Mt. Ramelau, 2046 m). We found three individuals of <italic><tp:taxon-name>Eremiascincus</tp:taxon-name></italic> sp. 2 (<xref ref-type="fig" rid="F16">Fig. 16B</xref>) among fallen and decaying palm fronds near Loré 1 village, Lautém District. These individuals were found syntopically with many individuals of <italic><tp:taxon-name>Carlia</tp:taxon-name></italic> sp. 3. Their activity level was highest just before dusk.</p></tp:treatment-sec><tp:treatment-sec sec-type="Taxonomic comment"><title>Taxonomic comment.</title><p>In their recent comprehensive molecular study of desert skinks (Australian members of <italic><tp:taxon-name>Eremiascincus</tp:taxon-name></italic> Greer, 1979), <xref ref-type="bibr" rid="B67">Mecke et al. (2009)</xref> revealed that several species of the polyphyletic genus <italic><tp:taxon-name>Glaphyromorphus</tp:taxon-name></italic> Wells and Wellington 1983, including the <italic>isolepis</italic> group <italic>sensu</italic> <xref ref-type="bibr" rid="B43">Greer (1990)</xref>, required reassignment to <italic><tp:taxon-name>Eremiascincus</tp:taxon-name></italic>. This expands the definition of <italic><tp:taxon-name>Eremiascincus</tp:taxon-name></italic>, previously a genus comprised entirely of desert forms, to one including tropical species. For these species, which includes all named species from Timor as well as the candidate species listed herein, we use the term night skinks since they appear to adopt a more nocturnal or crepuscular activity cycle, in contrast to most other skink species<!--PageBreak-->.</p><fig id="F16" position="float" orientation="portrait"><label>Figure 16.</label><caption><p>Individuals of two presumed undescribed species of <italic><tp:taxon-name>Eremiascincus</tp:taxon-name></italic>. <bold>A</bold> <italic><tp:taxon-name>Eremiascincus</tp:taxon-name></italic> sp. 1 (USNM [CMD 365], SVL 66 mm, TL 185 mm) from Maubisse, Ainaro District <bold>B</bold> <italic><tp:taxon-name>Eremiascincus</tp:taxon-name></italic> sp. 2 (USNM [CMD 474], SVL 51 mm, TL 101 mm) from Loré 1 village, Lautém District. Photos by Mark O’Shea.</p></caption><graphic xmlns:xlink="http://www.w3.org/1999/xlink" xlink:href="ZooKeys-109-019-g016.jpg" position="float" orientation="portrait" xlink:type="simple"/></fig></tp:treatment-sec><ref-list><ref id="B67"><mixed-citation xmlns:xlink="http://www.w3.org/1999/xlink" xlink:type="simple"><person-group><name name-style="western"><surname>Mecke</surname><given-names>S</given-names></name><name name-style="western"><surname>Doughty</surname><given-names>P</given-names></name><name name-style="western"><surname>Donnellan</surname><given-names>SC</given-names></name></person-group> (<year>2009</year>)<article-title> A new species of <italic>Eremiascincus</italic> (Reptilia: Squamata: Scincidae) from the Great Sandy Desert and Pilbara Coast, Western Australia and reassignment of eight species from <italic>Glaphyromorphus</italic> to <italic>Eremiascincus</italic>.</article-title><source>Zootaxa</source><volume>2246</volume>:<fpage>1</fpage>-<lpage>20</lpage>.</mixed-citation></ref><ref id="B43"><mixed-citation xmlns:xlink="http://www.w3.org/1999/xlink" xlink:type="simple"><person-group><name name-style="western"><surname>Greer</surname><given-names>AE</given-names></name></person-group> (<year>1990</year>)<article-title> The <italic>Glaphyromorphus isolepis</italic> species group (Lacertilia: Scincidae): diagnosis of the taxon and description of a new species from Timor.</article-title><source>Journal of Herpetology</source><volume>24</volume>:<fpage>372</fpage>-<lpage>377</lpage>. <ext-link ext-link-type="uri" xlink:href="http://dx.doi.org/10.2307/1565052" xlink:type="simple">doi:10.2307/1565052</ext-link></mixed-citation></ref></ref-list></tp:taxon-treatment>
