# Supplementary material for: The herpetofauna of Timor-Leste: a first report
Source: Zookeys. 2011 Jun 20;(109):19–86. doi: 10.3897/zookeys.109.1439 (PMC3118819; doi:10.3897/zookeys.109.1439)
Supplement: XML Treatment for Eutropis cf. multifasciata [file zookeys.109.1439-treatment15.xml]

<!DOCTYPE tp:taxon-treatment
  PUBLIC "-//TaxonX//DTD Taxonomic Treatment Publishing DTD v0 20100105//EN" "tax-treatment-NSO.dtd">
<tp:taxon-treatment xmlns:tp="http://www.plazi.org/taxpub"><tp:treatment-meta><mixed-citation publication-type="journal"><person-group><name><surname>Kaiser</surname><given-names>Hinrich</given-names></name><name><surname>Carvalho</surname><given-names>Venancio Lopes</given-names></name><name><surname>Ceballos</surname><given-names>Jester</given-names></name><name><surname>Freed</surname><given-names>Paul</given-names></name><name><surname>Heacox</surname><given-names>Scott</given-names></name><name><surname>Lester</surname><given-names>Barbara</given-names></name><name><surname>Richards</surname><given-names>Stephen J.</given-names></name><name><surname>Trainor</surname><given-names>Colin R.</given-names></name><name><surname>Sanchez</surname><given-names>Caitlin</given-names></name><name><surname>O’Shea</surname><given-names>Mark</given-names></name></person-group><article-title>The herpetofauna of Timor-Leste: a first report</article-title><source>Zookeys</source><day>20</day><month>6</month><year>2011</year><volume>2011</volume><issue>109</issue><fpage>19</fpage><lpage>86</lpage><pub-id pub-id-type="doi">10.3897/zookeys.109.1439</pub-id></mixed-citation></tp:treatment-meta><tp:nomenclature><tp:taxon-name>
                        <tp:taxon-name-part taxon-name-part-type="genus">Eutropis</tp:taxon-name-part> cf. 
                        <tp:taxon-name-part taxon-name-part-type="species">multifasciata</tp:taxon-name-part>
                        <object-id xmlns:xlink="http://www.w3.org/1999/xlink" xlink:type="simple">http://species-id.net/wiki/Eutropis_multifasciata</object-id>
                        </tp:taxon-name><tp:taxon-authority>(Kuhl, 1820)</tp:taxon-authority><xref ref-type="fig" rid="F17">Fig. 17</xref></tp:nomenclature><tp:treatment-sec sec-type="Common names"><title>Common names.</title><p>(E) Common Sun Skink, Many-lined Sun Skink. *(T) Mamór loro (mamór = skink, loro = sun).</p></tp:treatment-sec><tp:treatment-sec sec-type="Identification"><title>Identification.</title><p>Skinks of the genus <italic><tp:taxon-name>Eutropis</tp:taxon-name></italic> are among the most robust lizards in Timor-Leste, following in size only <italic><tp:taxon-name>Varanus timorensis</tp:taxon-name></italic> and <italic><tp:taxon-name>Gekko gecko</tp:taxon-name></italic>. They can be identified by their brown dorsal coloration, smooth scales, and brownish black lateral blotches (<xref ref-type="fig" rid="F17">Fig. 17</xref>).</p></tp:treatment-sec><tp:treatment-sec sec-type="Collection and natural history"><title>Collection and natural history.</title><p>We collected two specimens of a very robust form of <italic><tp:taxon-name>Eutropis</tp:taxon-name></italic> that closely resembles <italic><tp:taxon-name>Eutropis multifasciata</tp:taxon-name></italic>. Because of the limited size of our sample and because of observable differences between specimens from Timor-Leste and those from other parts of Southeast Asia, we report these specimens as <italic><tp:taxon-name>Eutropis cf. multifasciata</tp:taxon-name></italic> pending a more thorough morphological and genetic analysis. Both specimens were collected during the day while foraging in grassy vegetation.</p></tp:treatment-sec><tp:treatment-sec sec-type="Taxonomic comment"><title>Taxonomic comment.</title><p>Until the genus <italic><tp:taxon-name>Eutropis</tp:taxon-name></italic> was proposed for Asian members of the former circumtropical scincid genus <italic><tp:taxon-name>Mabuya</tp:taxon-name></italic> (<xref ref-type="bibr" rid="B62">Mausfeld and Schmitz 2003</xref>), this taxon was known as <italic><tp:taxon-name>Mabuya multifasciata</tp:taxon-name></italic>.</p><fig id="F17" position="float" orientation="portrait"><label>Figure 17.</label><caption><p><italic><tp:taxon-name>Eutropis cf. multifasciata</tp:taxon-name></italic>. Male (not captured, TL ca. 225 mm) from Lospalos, Lautém District. Photo by Stephen Richards.</p></caption><graphic xmlns:xlink="http://www.w3.org/1999/xlink" xlink:href="ZooKeys-109-019-g017.jpg" position="float" orientation="portrait" xlink:type="simple"/></fig></tp:treatment-sec><ref-list><ref id="B62"><mixed-citation xmlns:xlink="http://www.w3.org/1999/xlink" xlink:type="simple"><person-group><name name-style="western"><surname>Mausfeld</surname><given-names>P</given-names></name><name name-style="western"><surname>Schmitz</surname><given-names>A</given-names></name></person-group> (<year>2003</year>)<article-title> Molecular phylogeography, intraspecific variation and speciation of the Asian scincid lizard genus <italic>Eutropis</italic> Fitzinger, 1843 (Squamata: Reptilia: Scincidae): taxonomic and biogeographic implications.</article-title><source>Organisms, Diversity &amp; Evolution</source><volume>3</volume>:<fpage>161</fpage>-<lpage>171</lpage>. <ext-link ext-link-type="uri" xlink:href="http://dx.doi.org/10.1078/1439-6092-00068" xlink:type="simple">doi:10.1078/1439-6092-00068</ext-link></mixed-citation></ref></ref-list></tp:taxon-treatment>
