# Supplementary material for: The herpetofauna of Timor-Leste: a first report
Source: Zookeys. 2011 Jun 20;(109):19–86. doi: 10.3897/zookeys.109.1439 (PMC3118819; doi:10.3897/zookeys.109.1439)
Supplement: XML Treatment for Lamprolepis cf. smaragdina [file zookeys.109.1439-treatment16.xml]

<!DOCTYPE tp:taxon-treatment
  PUBLIC "-//TaxonX//DTD Taxonomic Treatment Publishing DTD v0 20100105//EN" "tax-treatment-NSO.dtd">
<tp:taxon-treatment xmlns:tp="http://www.plazi.org/taxpub"><tp:treatment-meta><mixed-citation publication-type="journal"><person-group><name><surname>Kaiser</surname><given-names>Hinrich</given-names></name><name><surname>Carvalho</surname><given-names>Venancio Lopes</given-names></name><name><surname>Ceballos</surname><given-names>Jester</given-names></name><name><surname>Freed</surname><given-names>Paul</given-names></name><name><surname>Heacox</surname><given-names>Scott</given-names></name><name><surname>Lester</surname><given-names>Barbara</given-names></name><name><surname>Richards</surname><given-names>Stephen J.</given-names></name><name><surname>Trainor</surname><given-names>Colin R.</given-names></name><name><surname>Sanchez</surname><given-names>Caitlin</given-names></name><name><surname>O’Shea</surname><given-names>Mark</given-names></name></person-group><article-title>The herpetofauna of Timor-Leste: a first report</article-title><source>Zookeys</source><day>20</day><month>6</month><year>2011</year><volume>2011</volume><issue>109</issue><fpage>19</fpage><lpage>86</lpage><pub-id pub-id-type="doi">10.3897/zookeys.109.1439</pub-id></mixed-citation></tp:treatment-meta><tp:nomenclature><tp:taxon-name>
                        <tp:taxon-name-part taxon-name-part-type="genus">Lamprolepis</tp:taxon-name-part> cf. 
                        <tp:taxon-name-part taxon-name-part-type="species">smaragdina</tp:taxon-name-part>
                        <object-id xmlns:xlink="http://www.w3.org/1999/xlink" xlink:type="simple">http://species-id.net/wiki/Lamprolepis_smaragdina</object-id>
                        </tp:taxon-name><tp:taxon-authority>(Lesson, 1826)</tp:taxon-authority><xref ref-type="fig" rid="F18">Fig. 18</xref></tp:nomenclature><tp:treatment-sec sec-type="Common names"><title>Common names.</title><p>(E) Emerald Tree Skink. *(T) Mamór modok (mamór = skink, modok = green).</p></tp:treatment-sec><tp:treatment-sec sec-type="Identification"><title>Identification.</title><p>In individuals of <italic><tp:taxon-name>Lamprolepis cf. smaragdina</tp:taxon-name></italic> that possess the name-giving color pattern, identification is easy. There are no other lizards reported from Timor whose anterior body coloration is an emerald green. Individuals that lack this color pattern may be confused with <italic><tp:taxon-name>Eutropis cf. multifasciata</tp:taxon-name></italic>, although in a direct comparison the darker dorsal coloration and lateral spotting, along with stouter body proportions, of the latter should be diagnostic. Individuals of <italic><tp:taxon-name>Lamprolepis</tp:taxon-name></italic> are generally found on the upper portion of the trunk of trees and palms, just below the foliage or crown, into which they will quickly retreat when disturbed during basking, whereas individuals of <italic><tp:taxon-name>Eutropis</tp:taxon-name></italic> were not observed on trunks at all and will retreat into grassy areas or under ground-level cover.</p></tp:treatment-sec><tp:treatment-sec sec-type="Collection and natural history"><title>Collection and natural history.</title><p>The several specimens of <italic><tp:taxon-name>Lamprolepis cf. smaragdina</tp:taxon-name></italic> we collected were taken from the trunks of trees by blow-piping or hand-collecting. Several individuals were observed basking in sunspots very close to a specific tree, to which they retreated when disturbed. A retreat would usually occur in stages, first by climbing the trunk of the apparent ‘home tree’ to just below the tree’s foliage while the skink maintained visual contact with the intruding human and then, when the threat persisted, a<!--PageBreak--> total retreat into the dense foliage or crown of the tree or palm. We were able to find what we believe to be the same individuals of <italic><tp:taxon-name>Lamprolepis cf. smaragdina</tp:taxon-name></italic> on the same tree during several days of observation, indicating that these lizards display strong site fidelity.</p><p>Unlike the entirely emerald green <italic><tp:taxon-name>Lamprolepis smaragdina</tp:taxon-name></italic> we have encountered elsewhere (HK in Peninsular Malaysia, MOS and SJR in Papua New Guinea), the solid bright green coloration of Timor-Leste specimens was limited to the anterior half of the body, posterior to which it morphed into a beige brown with dark dorsal spots and dark lateral striping (<xref ref-type="fig" rid="F18">Fig. 18</xref>). Two of our specimens lacked any green coloration and sported a beige brown, pepper-and-salt patterned dorsal coloration. Coloration was, surprisingly, not sexually dichromatic, and among the two males and two females in our collection both sexes are represented by one bicolor green and brown specimen and one entirely brown specimen.</p></tp:treatment-sec><tp:treatment-sec sec-type="Taxonomic comments"><title>Taxonomic comments.</title><p>The pepper-and-salt color pattern we observed in our specimens is reminiscent of the patterns described for <italic><tp:taxon-name>Lamprolepis s. moluccarum</tp:taxon-name></italic> by (<xref ref-type="bibr" rid="B4">Barbour (1911</xref>, <xref ref-type="bibr" rid="B5">1912</xref>) and for <italic><tp:taxon-name>Lamprolepis s. elberti</tp:taxon-name></italic> by <xref ref-type="bibr" rid="B85">Sternfeld (1920)</xref>. We defer the decision on the exact taxonomic allocation of our specimens until a more detailed comparison, to include the named Wallacean subspecies of <italic><tp:taxon-name>Lamprolepisv smaragdina</tp:taxon-name></italic>, has been conducted.</p><fig id="F18" position="float" orientation="portrait"><label>Figure 18.</label><caption><p><italic><tp:taxon-name>Lamprolepis cf. smaragdina</tp:taxon-name></italic>. Male (USNM 573669, SVL 92 mm, TL 216 mm) from Loré 1 village, Lautém District. Photo by Mark O’Shea.</p></caption><graphic xmlns:xlink="http://www.w3.org/1999/xlink" xlink:href="ZooKeys-109-019-g018.jpg" position="float" orientation="portrait" xlink:type="simple"/></fig></tp:treatment-sec><ref-list><ref id="B4"><mixed-citation xmlns:xlink="http://www.w3.org/1999/xlink" xlink:type="simple"><person-group><name name-style="western"><surname>Barbour</surname><given-names>T</given-names></name></person-group> (<year>1911</year>)<article-title> New lizards and a new toad from the Dutch East Indies, with notes on other species.</article-title><source>Proceedings of the Biological Society of Washington</source><volume>24</volume>:<fpage>15</fpage>-<lpage>22</lpage>.</mixed-citation></ref><ref id="B5"><mixed-citation xmlns:xlink="http://www.w3.org/1999/xlink" xlink:type="simple"><person-group><name name-style="western"><surname>Barbour</surname><given-names>T</given-names></name></person-group> (<year>1912</year>)<article-title> A contribution to the zoögeography of the East Indian Islands.</article-title><source>Memoirs of the Museum of Comparative Zoölogy</source><volume>44</volume>:<fpage>1</fpage>-<lpage>203</lpage>.</mixed-citation></ref><ref id="B85"><mixed-citation xmlns:xlink="http://www.w3.org/1999/xlink" xlink:type="simple"><person-group><name name-style="western"><surname>Sternfeld</surname><given-names>R</given-names></name></person-group> (<year>1920</year>)<article-title> Zur Tiergeographie Papuasiens und der pazifischen Inselwelt.</article-title><source>Abhandlungen der Senckenbergischen Naturforschenden Gesellschaft</source><volume>36</volume>:<fpage>374</fpage>-<lpage>436</lpage>.</mixed-citation></ref></ref-list></tp:taxon-treatment>
