# Supplementary material for: The herpetofauna of Timor-Leste: a first report
Source: Zookeys. 2011 Jun 20;(109):19–86. doi: 10.3897/zookeys.109.1439 (PMC3118819; doi:10.3897/zookeys.109.1439)
Supplement: XML Treatment for Varanus timorensis [file zookeys.109.1439-treatment18.xml]

<!DOCTYPE tp:taxon-treatment
  PUBLIC "-//TaxonX//DTD Taxonomic Treatment Publishing DTD v0 20100105//EN" "tax-treatment-NSO.dtd">
<tp:taxon-treatment xmlns:tp="http://www.plazi.org/taxpub"><tp:treatment-meta><mixed-citation publication-type="journal"><person-group><name><surname>Kaiser</surname><given-names>Hinrich</given-names></name><name><surname>Carvalho</surname><given-names>Venancio Lopes</given-names></name><name><surname>Ceballos</surname><given-names>Jester</given-names></name><name><surname>Freed</surname><given-names>Paul</given-names></name><name><surname>Heacox</surname><given-names>Scott</given-names></name><name><surname>Lester</surname><given-names>Barbara</given-names></name><name><surname>Richards</surname><given-names>Stephen J.</given-names></name><name><surname>Trainor</surname><given-names>Colin R.</given-names></name><name><surname>Sanchez</surname><given-names>Caitlin</given-names></name><name><surname>O’Shea</surname><given-names>Mark</given-names></name></person-group><article-title>The herpetofauna of Timor-Leste: a first report</article-title><source>Zookeys</source><day>20</day><month>6</month><year>2011</year><volume>2011</volume><issue>109</issue><fpage>19</fpage><lpage>86</lpage><pub-id pub-id-type="doi">10.3897/zookeys.109.1439</pub-id></mixed-citation></tp:treatment-meta><tp:nomenclature><tp:taxon-name>
                        <tp:taxon-name-part taxon-name-part-type="genus">Varanus</tp:taxon-name-part>
                        <tp:taxon-name-part taxon-name-part-type="species">timorensis</tp:taxon-name-part>
                        <object-id xmlns:xlink="http://www.w3.org/1999/xlink" xlink:type="simple">http://species-id.net/wiki/Varanus_timorensis</object-id>
                        </tp:taxon-name><tp:taxon-authority>Gray, 1831</tp:taxon-authority><xref ref-type="fig" rid="F20">Fig. 20</xref></tp:nomenclature><tp:treatment-sec sec-type="Common names"><title>Common names.</title><p>(E) Timor Tree Monitor, Spotted Tree Monitor. (T) Lafaek rai-maran (lafaek = crocodile or large lizard, rai = dirt, maran = dry). (Mambae) Loti. (Fataluku) Puilolon.</p></tp:treatment-sec><tp:treatment-sec sec-type="Identification"><title>Identification.</title><p>Timor tree monitors are the largest lizards reported from Timor-Leste. Their identifying color pattern consists of circular yellow ocelli that cover the entire dorsum (<xref ref-type="fig" rid="F20">Fig. 20</xref> Upper). These lizards have nares that are positioned posterior to the snout by nearly a third of the distance from eye to the tip of the snout (<xref ref-type="fig" rid="F20">Fig. 20</xref> Lower), whereas they are positioned in close proximity of the snout in other lizards on Timor.</p></tp:treatment-sec><tp:treatment-sec sec-type="Collection and natural history"><title>Collection and natural history.</title><p>We captured, photographed, and released four individuals of this small monitor lizard in the Loré area, Lautém District, and two in the Tutuala Beach area (Pantai Walu). One individual was seen repeatedly on a roadside retaining wall in Tutuala just west of the turnoff for Tutuala Beach. Another individual was observed basking in a sunspot in coastal dry forest from where it escaped into the hole of a dead branch. Three individuals were active in the undergrowth in coastal dry forest. Two individuals were hiding by night under loose bark on a tree and could initially only be recognized by their exposed tails. We have also seen road-killed specimens of this species on roadways running through rice paddies.</p><p>While driving along the coast road of northern Timor-Leste, we caught glimpses of monitor lizards of uncertain species affinity crossing the ‘blacktop.’ On at least one occasion we were able to ascertain by visual identification that the individual was <italic><tp:taxon-name>Varanus timorensis</tp:taxon-name></italic>, but on other occasions we could not make a positive identification. <italic><tp:taxon-name>Varanus indicus</tp:taxon-name></italic>, a widespread Indo-Pacific species of monitor lizard with similar body aspect and lifestyle to <italic><tp:taxon-name>Varanus timorensis</tp:taxon-name></italic>, has been reported from Timor, although we have so far been unable to find any corroboration, either via photography, voucher specimen, or artistic representation, that <italic><tp:taxon-name>Varanus indicus</tp:taxon-name></italic> is present on Timor. Such reports may stem from fleeting identifications by visitors familiar with the <italic><tp:taxon-name>Varanus indicus</tp:taxon-name></italic> body morphology. Reports from local villagers regarding the presence of a large monitor lizard similar to <italic><tp:taxon-name>Varanus salvator</tp:taxon-name></italic> from swamps in the Becora area require investigation.</p><fig id="F20" position="float" orientation="portrait"><label>Figure 20.</label><caption><p><italic><tp:taxon-name>Varanus timorensis</tp:taxon-name></italic>. Two adult males from dry coastal forest in Loré, Lautem District. Photos by Mark O’Shea (top) and Hinrich Kaiser (bottom).</p></caption><graphic xmlns:xlink="http://www.w3.org/1999/xlink" xlink:href="ZooKeys-109-019-g020.jpg" position="float" orientation="portrait" xlink:type="simple"/></fig></tp:treatment-sec></tp:taxon-treatment>
