# Supplementary material for: The herpetofauna of Timor-Leste: a first report
Source: Zookeys. 2011 Jun 20;(109):19–86. doi: 10.3897/zookeys.109.1439 (PMC3118819; doi:10.3897/zookeys.109.1439)
Supplement: XML Treatment for Coelognathus subradiatus [file zookeys.109.1439-treatment19.xml]

<!DOCTYPE tp:taxon-treatment
  PUBLIC "-//TaxonX//DTD Taxonomic Treatment Publishing DTD v0 20100105//EN" "tax-treatment-NSO.dtd">
<tp:taxon-treatment xmlns:tp="http://www.plazi.org/taxpub"><tp:treatment-meta><mixed-citation publication-type="journal"><person-group><name><surname>Kaiser</surname><given-names>Hinrich</given-names></name><name><surname>Carvalho</surname><given-names>Venancio Lopes</given-names></name><name><surname>Ceballos</surname><given-names>Jester</given-names></name><name><surname>Freed</surname><given-names>Paul</given-names></name><name><surname>Heacox</surname><given-names>Scott</given-names></name><name><surname>Lester</surname><given-names>Barbara</given-names></name><name><surname>Richards</surname><given-names>Stephen J.</given-names></name><name><surname>Trainor</surname><given-names>Colin R.</given-names></name><name><surname>Sanchez</surname><given-names>Caitlin</given-names></name><name><surname>O’Shea</surname><given-names>Mark</given-names></name></person-group><article-title>The herpetofauna of Timor-Leste: a first report</article-title><source>Zookeys</source><day>20</day><month>6</month><year>2011</year><volume>2011</volume><issue>109</issue><fpage>19</fpage><lpage>86</lpage><pub-id pub-id-type="doi">10.3897/zookeys.109.1439</pub-id></mixed-citation></tp:treatment-meta><tp:nomenclature><tp:taxon-name>
                        <tp:taxon-name-part taxon-name-part-type="genus">Coelognathus</tp:taxon-name-part>
                        <tp:taxon-name-part taxon-name-part-type="species">subradiatus</tp:taxon-name-part>
                        <object-id xmlns:xlink="http://www.w3.org/1999/xlink" xlink:type="simple">http://species-id.net/wiki/Coelognathus_subradiatus</object-id>
                        </tp:taxon-name><tp:taxon-authority>(Schlegel, 1837)</tp:taxon-authority><xref ref-type="fig" rid="F21">Fig. 21</xref></tp:nomenclature><tp:treatment-sec sec-type="Common names"><title>Common names.</title><p>(E) Timor Racer, Lesser Sunda Racer, Lesser Sunda Trinket Snake. *(T) Samea laho (samea = snake, laho = rat).</p></tp:treatment-sec><tp:treatment-sec sec-type="Identification"><title>Identification.</title><p><italic><tp:taxon-name>Coelognathus subradiatus</tp:taxon-name></italic> is a slender brown racer that can be identified by a pair of black paravertebral stripes that run along its back from the rear of <!--PageBreak-->the head to the tail, with varying degree of completeness (<xref ref-type="fig" rid="F21">Fig. 21</xref>). This snake also has a short (1–3 scales) longitudinal postorbital stripe and a flat, squared tip to the snout.</p></tp:treatment-sec><tp:treatment-sec sec-type="Collection and natural history"><title>Collection and natural history.</title><p>One individual was captured at night on the road leading down from Old Town Baucau into the surrounding lowlands, but still in the outskirts of the city (altitude 350 m). It had been hit by another vehicle and succumbed to its injuries shortly after collection. <italic><tp:taxon-name>Coelognathus subradiatus</tp:taxon-name></italic> populations in Timor-Leste may not be conspecific with those on Roti, a neighboring island to the west, or from some of the other Lesser Sunda Islands (<xref ref-type="bibr" rid="B73">Monk et al. 1997</xref>).</p></tp:treatment-sec><tp:treatment-sec sec-type="Taxonomic comment"><title>Taxonomic comment.</title><p>We follow the taxonomy of <xref ref-type="bibr" rid="B82">Schulz (1996)</xref> who places the populations of <italic><tp:taxon-name>Coelognathus subradiatus</tp:taxon-name></italic> from Timor, the type locality according to the description of specimens by <xref ref-type="bibr" rid="B81">Schlegel (1873–44)</xref> collected there by Salomon Müller, in his Group 1. Of interest is that a subspecies of <italic><tp:taxon-name>Coelognathus subradiatus</tp:taxon-name></italic> was designated by <xref ref-type="bibr" rid="B8">Bethencourt Ferreira (1897)</xref> for a population from Timor, described as “<italic><tp:taxon-name>Coluber melanurus</tp:taxon-name></italic> (Schl.), var. <italic>timoriensis</italic>, n. var.” from specimens in the Museo Bocage in Lisbon. Whereas <italic><tp:taxon-name>Coluber melanurus</tp:taxon-name></italic> <xref ref-type="bibr" rid="B81">Schlegel 1837</xref> is currently known as <italic><tp:taxon-name>Coelognathus flavolineatus</tp:taxon-name></italic>, <xref ref-type="bibr" rid="B8">Bethencourt Ferreira’s (1897</xref>, <xref ref-type="bibr" rid="B9">1898</xref>) detailed description clearly allows identification of the Lisbon specimens as <italic><tp:taxon-name>Coelognathus subradiatus</tp:taxon-name></italic>. We believe that in his description, and lacking a familiarity with actual specimens of <italic><tp:taxon-name>Coelognathus subradiatus</tp:taxon-name></italic> from other collections, (<xref ref-type="bibr" rid="B8">Bethencourt Ferreira (1897</xref>, <xref ref-type="bibr" rid="B9">1898</xref>) erred on the side of caution by identifying his specimens as a unique variant related to <italic><tp:taxon-name>Coluber melanurus</tp:taxon-name></italic> and young <italic><tp:taxon-name>Coluber erythrurus</tp:taxon-name></italic> (<xref ref-type="bibr" rid="B32">Duméril et al. 1854</xref>). Bethencourt Ferreira’s accounts were apparently cited only twice in relation to this snake population, first by <xref ref-type="bibr" rid="B5">Barbour (1912)</xref> and then by <xref ref-type="bibr" rid="B27">de Rooij (1917)</xref>. Without comment, <xref ref-type="bibr" rid="B5">Barbour (1912</xref>: 195) lists this population as a full species (<italic><tp:taxon-name>Elaphe timoriensis</tp:taxon-name></italic>) in his expansive table, considered an error by <xref ref-type="bibr" rid="B82">Schulz (1996)</xref>. In an unfortunate set of circumstances, this confused situation has been compounded by the complete loss of specimens and collection data in the Museo Bocage by fire in 1978. Until the revision of Old World ratsnakes by <xref ref-type="bibr" rid="B47">Helfenberger (2001)</xref>, this species was placed in the genus <italic><tp:taxon-name>Elaphe</tp:taxon-name></italic>.</p><fig id="F21" position="float" orientation="portrait"><label>Figure 21.</label><caption><p><italic><tp:taxon-name>Coelognathus subradiatus</tp:taxon-name></italic>. Male from Baucau town, Baucau District (USNM 573676). Photo by Mark O’Shea.</p></caption><graphic xmlns:xlink="http://www.w3.org/1999/xlink" xlink:href="ZooKeys-109-019-g021.jpg" position="float" orientation="portrait" xlink:type="simple"/></fig></tp:treatment-sec><ref-list><ref id="B73"><mixed-citation xmlns:xlink="http://www.w3.org/1999/xlink" xlink:type="simple"><person-group><name name-style="western"><surname>Monk</surname><given-names>KA</given-names></name><name name-style="western"><surname>de Fretes</surname><given-names>Y</given-names></name><name name-style="western"><surname>Lilley</surname><given-names>G</given-names></name></person-group> (<year>1997</year>)<source> The Ecology of Nusa Tenggara and Maluku.</source><publisher-name>Periplus Editions</publisher-name>, <publisher-loc>Singapore</publisher-loc>, <lpage>984</lpage> pp.</mixed-citation></ref><ref id="B82"><mixed-citation xmlns:xlink="http://www.w3.org/1999/xlink" xlink:type="simple"><!--PageBreak--><person-group><name name-style="western"><surname>Schulz</surname><given-names>K-D</given-names></name></person-group> (<year>1996</year>)<source> A Monograph of the Colubrid Snakes of the Genus <italic>Elaphe</italic> Fitzinger.</source><publisher-name>Koeltz Scientific Books</publisher-name>, <publisher-loc>Würselen</publisher-loc>, <lpage>439</lpage> pp.</mixed-citation></ref><ref id="B81"><mixed-citation xmlns:xlink="http://www.w3.org/1999/xlink" xlink:type="simple"><person-group><name name-style="western"><surname>Schlegel</surname><given-names>H</given-names></name></person-group> (<year>1837</year>–44) <source>Abbildungen Neuer oder Unvollständig Bekannter Amphibien, Nach der Natur oder dem Leben Entworfen.</source><publisher-name>Arnz &amp; Companie</publisher-name>, <publisher-loc>Düsseldorf</publisher-loc>, <lpage>141</lpage> pp. Atlas, 49 plates.</mixed-citation></ref><ref id="B8"><mixed-citation xmlns:xlink="http://www.w3.org/1999/xlink" xlink:type="simple"><person-group><name name-style="western"><surname>Bethencourt Ferreira</surname><given-names>J</given-names></name></person-group> (<year>1897</year>)<article-title> Sobre alguns reptis ultimamente enviados á Secção Zoológica do Museu de Lisboa.</article-title><source>Jornal de Sciencias, Mathematicas, Physicas e Naturaes, Academia Real das Sciencias de Lisboa, Segunda Série</source><volume>5</volume> (<issue>18</issue>):<fpage>111</fpage>-<lpage>116</lpage>.</mixed-citation></ref><ref id="B9"><mixed-citation xmlns:xlink="http://www.w3.org/1999/xlink" xlink:type="simple"><person-group><name name-style="western"><surname>Bethencourt Ferreira</surname><given-names>J</given-names></name></person-group> (<year>1898</year>)<article-title> Reptis de Timôr no Museu de Lisboa.</article-title><source>Jornal de Sciencias, Mathematicas, Physicas e Naturaes, Academia Real das Sciencias de Lisboa, Segunda Série</source><volume>5</volume> (<issue>19</issue>):<fpage>151</fpage>-<lpage>156</lpage>.</mixed-citation></ref><ref id="B32"><mixed-citation xmlns:xlink="http://www.w3.org/1999/xlink" xlink:type="simple"><person-group><name name-style="western"><surname>Duméril</surname><given-names>AMC</given-names></name><name name-style="western"><surname>Bibron</surname><given-names>G</given-names></name><name name-style="western"><surname>Duméril</surname><given-names>A</given-names></name></person-group> (<year>1854</year>)<source> Erpétologie Générale ou Histoire Naturelle Complete des Reptiles. Vol. 9.</source><publisher-name>Librairie Encyclopédique Roret</publisher-name>, <publisher-loc>Paris</publisher-loc>, <lpage>440</lpage> pp.</mixed-citation></ref><ref id="B5"><mixed-citation xmlns:xlink="http://www.w3.org/1999/xlink" xlink:type="simple"><person-group><name name-style="western"><surname>Barbour</surname><given-names>T</given-names></name></person-group> (<year>1912</year>)<article-title> A contribution to the zoögeography of the East Indian Islands.</article-title><source>Memoirs of the Museum of Comparative Zoölogy</source><volume>44</volume>:<fpage>1</fpage>-<lpage>203</lpage>.</mixed-citation></ref><ref id="B27"><mixed-citation xmlns:xlink="http://www.w3.org/1999/xlink" xlink:type="simple"><person-group><name name-style="western"><surname>de Rooij</surname><given-names>N</given-names></name></person-group> (<year>1917</year>)<source> The Reptiles of the Indo-Australian Archipelago. II. Ophidia.</source><publisher-name>EJ Brill Ltd.</publisher-name>, <publisher-loc>Leiden</publisher-loc>, <lpage>334</lpage> pp.</mixed-citation></ref><ref id="B47"><mixed-citation xmlns:xlink="http://www.w3.org/1999/xlink" xlink:type="simple"><person-group><name name-style="western"><surname>Helfenberger</surname><given-names>N</given-names></name></person-group> (<year>2001</year>)<article-title> Phylogeneric relationships of Old World ratsnakes based on visceral organ topography, osteology, and allozyme variation.</article-title><source>Russian Journal of Herpetology</source><volume>7</volume>(<issue>Supplement</issue>): <fpage>1</fpage>–<lpage>62</lpage>.</mixed-citation></ref></ref-list></tp:taxon-treatment>
