# Supplementary material for: The herpetofauna of Timor-Leste: a first report
Source: Zookeys. 2011 Jun 20;(109):19–86. doi: 10.3897/zookeys.109.1439 (PMC3118819; doi:10.3897/zookeys.109.1439)
Supplement: XML Treatment for Dendrelaphis inornatus timorensis [file zookeys.109.1439-treatment20.xml]

<!DOCTYPE tp:taxon-treatment
  PUBLIC "-//TaxonX//DTD Taxonomic Treatment Publishing DTD v0 20100105//EN" "tax-treatment-NSO.dtd">
<tp:taxon-treatment xmlns:tp="http://www.plazi.org/taxpub"><tp:treatment-meta><mixed-citation publication-type="journal"><person-group><name><surname>Kaiser</surname><given-names>Hinrich</given-names></name><name><surname>Carvalho</surname><given-names>Venancio Lopes</given-names></name><name><surname>Ceballos</surname><given-names>Jester</given-names></name><name><surname>Freed</surname><given-names>Paul</given-names></name><name><surname>Heacox</surname><given-names>Scott</given-names></name><name><surname>Lester</surname><given-names>Barbara</given-names></name><name><surname>Richards</surname><given-names>Stephen J.</given-names></name><name><surname>Trainor</surname><given-names>Colin R.</given-names></name><name><surname>Sanchez</surname><given-names>Caitlin</given-names></name><name><surname>O’Shea</surname><given-names>Mark</given-names></name></person-group><article-title>The herpetofauna of Timor-Leste: a first report</article-title><source>Zookeys</source><day>20</day><month>6</month><year>2011</year><volume>2011</volume><issue>109</issue><fpage>19</fpage><lpage>86</lpage><pub-id pub-id-type="doi">10.3897/zookeys.109.1439</pub-id></mixed-citation></tp:treatment-meta><tp:nomenclature><tp:taxon-name>
                        <tp:taxon-name-part taxon-name-part-type="genus">Dendrelaphis</tp:taxon-name-part>
                        <tp:taxon-name-part taxon-name-part-type="species">inornatus</tp:taxon-name-part>
                        <tp:taxon-name-part taxon-name-part-type="subspecies">timorensis</tp:taxon-name-part>
                        <object-id xmlns:xlink="http://www.w3.org/1999/xlink" xlink:type="simple">http://species-id.net/wiki/Dendrelaphis_inornatus_timorensis</object-id>
                        </tp:taxon-name><tp:taxon-authority>(Smith, 1927)</tp:taxon-authority><xref ref-type="fig" rid="F22">Fig. 22</xref></tp:nomenclature><tp:treatment-sec sec-type="Common names"><title>Common names.</title><p>(E) Timor Bronzeback, Timor Treesnake. *(T) Samea kotuk kór kafé (samea = snake, kotuk = back, kór kafé = brown).</p></tp:treatment-sec><tp:treatment-sec sec-type="Identification"><title>Identification.</title><p>Bronzebacks are slender, diurnal snakes capable of rapid arboreal locomotion that may confuse the eye. The Timor bronzeback is brown above and with a greenish cream venter (<xref ref-type="fig" rid="F22">Fig. 22</xref> Upper). A narrow black stripe separates the dorsum of the head from the paler labial scales of the mouth (<xref ref-type="fig" rid="F22">Fig. 22</xref> Lower). When threatened, bronzebacks may inflate their neck, exposing the blue interstitial skin between their scales and making themselves look larger and more threatening to potential attackers. Identification and comparison with the widespread common bronzeback <italic><tp:taxon-name>Dendrelaphis pictus</tp:taxon-name></italic> was made in accordance with <xref ref-type="bibr" rid="B50">How et al. (1996)</xref> and <xref ref-type="bibr" rid="B24">David and Vogel (1996)</xref><!--PageBreak--> and was verified by Gernot Vogel. The taxonomy of <italic><tp:taxon-name>Dendrelaphis inornatus</tp:taxon-name></italic> is currently undergoing a re-evaluation by Vogel and Jan van Rooijen (Gernot Vogel, pers. comm.).</p></tp:treatment-sec><tp:treatment-sec sec-type="Collection and natural history"><title>Collection and natural history.</title><p>We collected three specimens of this subspecies (one adult, two juveniles). Two were found at night in a resting position in shrubs or bushes no higher than 2 m off the ground. These sleeping snakes became alert once illuminated by our flashlights, and they attempted to escape thereafter. The third specimen was observed while it travelled through the leaf litter in dry coastal forest. A fourth specimen was seen in the proximity of the third, but on the trunk of the tree. When pursued, this snake rapidly ascended the trunk and disappeared in the foliage.</p><fig id="F22" position="float" orientation="portrait"><label>Figure 22.</label><caption><p><italic><tp:taxon-name>Dendrelaphis inornatus timorensis</tp:taxon-name></italic>. Male (USNM [CMD 493], SVL 689 mm, TL 1054 mm) from Loré 1 Village, Lautém District. Photos by Hinrich Kaiser.</p></caption><graphic xmlns:xlink="http://www.w3.org/1999/xlink" xlink:href="ZooKeys-109-019-g022.jpg" position="float" orientation="portrait" xlink:type="simple"/></fig></tp:treatment-sec><ref-list><ref id="B50"><mixed-citation xmlns:xlink="http://www.w3.org/1999/xlink" xlink:type="simple"><person-group><name name-style="western"><surname>How</surname><given-names>RA</given-names></name><name name-style="western"><surname>Schmitt</surname><given-names>LH</given-names></name><name name-style="western"><surname>Maharadatunkamsi</surname></name></person-group> (<year>1996</year>)<article-title> Geographical variation in the genus <italic>Dendrelaphis</italic> (Serpentes: Colubridae) within in the islands of south-eastern Indonesia.</article-title><source>Journal of Zoology, London</source><volume>238</volume>:<fpage>351</fpage>-<lpage>363</lpage>. <ext-link ext-link-type="uri" xlink:href="http://dx.doi.org/10.1111/j.1469-7998.1996.tb05399.x" xlink:type="simple">doi:10.1111/j.1469-7998.1996.tb05399.x</ext-link></mixed-citation></ref><ref id="B24"><mixed-citation xmlns:xlink="http://www.w3.org/1999/xlink" xlink:type="simple"><person-group><name name-style="western"><surname>David</surname><given-names>P</given-names></name><name name-style="western"><surname>Vogel</surname><given-names>G</given-names></name></person-group> (<year>1996</year>)<source> The Snakes of Sumatra. An Annotated Checklist and Key with Natural History Notes.</source><publisher-name>Edition Chimaira</publisher-name>, <publisher-loc>Frankfurt am Main</publisher-loc>, <fpage>260</fpage> pp.</mixed-citation></ref></ref-list></tp:taxon-treatment>
