# Supplementary material for: The herpetofauna of Timor-Leste: a first report
Source: Zookeys. 2011 Jun 20;(109):19–86. doi: 10.3897/zookeys.109.1439 (PMC3118819; doi:10.3897/zookeys.109.1439)
Supplement: XML Treatment for Lycodon capucinus [file zookeys.109.1439-treatment21.xml]

<!DOCTYPE tp:taxon-treatment
  PUBLIC "-//TaxonX//DTD Taxonomic Treatment Publishing DTD v0 20100105//EN" "tax-treatment-NSO.dtd">
<tp:taxon-treatment xmlns:tp="http://www.plazi.org/taxpub"><tp:treatment-meta><mixed-citation publication-type="journal"><person-group><name><surname>Kaiser</surname><given-names>Hinrich</given-names></name><name><surname>Carvalho</surname><given-names>Venancio Lopes</given-names></name><name><surname>Ceballos</surname><given-names>Jester</given-names></name><name><surname>Freed</surname><given-names>Paul</given-names></name><name><surname>Heacox</surname><given-names>Scott</given-names></name><name><surname>Lester</surname><given-names>Barbara</given-names></name><name><surname>Richards</surname><given-names>Stephen J.</given-names></name><name><surname>Trainor</surname><given-names>Colin R.</given-names></name><name><surname>Sanchez</surname><given-names>Caitlin</given-names></name><name><surname>O’Shea</surname><given-names>Mark</given-names></name></person-group><article-title>The herpetofauna of Timor-Leste: a first report</article-title><source>Zookeys</source><day>20</day><month>6</month><year>2011</year><volume>2011</volume><issue>109</issue><fpage>19</fpage><lpage>86</lpage><pub-id pub-id-type="doi">10.3897/zookeys.109.1439</pub-id></mixed-citation></tp:treatment-meta><tp:nomenclature><tp:taxon-name>
                        <tp:taxon-name-part taxon-name-part-type="genus">Lycodon</tp:taxon-name-part>
                        <tp:taxon-name-part taxon-name-part-type="species">capucinus</tp:taxon-name-part>
                        <object-id xmlns:xlink="http://www.w3.org/1999/xlink" xlink:type="simple">http://species-id.net/wiki/Lycodon_capucinus</object-id>
                        </tp:taxon-name><tp:taxon-authority>(Boie, 1827)</tp:taxon-authority><xref ref-type="fig" rid="F23">Fig. 23</xref></tp:nomenclature><tp:treatment-sec sec-type="Common names"><title>Common names.</title><p>(E) Common Wolfsnake. (T) Samea lobo (samea = snake, lobo = wolf).</p></tp:treatment-sec><tp:treatment-sec sec-type="Identification"><title>Identification.</title><p>Common wolfsnakes have a dorsally brown body with a series of weak pale yellow to white bands (<xref ref-type="fig" rid="F23">Fig. 23</xref>). The dorsal part of the head is uniformly brown, offset from the rest of the body by a pale yellow nuchal band. The labial scales and venter are cream colored.</p></tp:treatment-sec><tp:treatment-sec sec-type="Collection and natural history"><title>Collection and natural history.</title><p>Our single specimen of <italic><tp:taxon-name>Lycodon capucinus</tp:taxon-name></italic> was collected by local people in the town of Same (Manufahi District) while crossing the town’s main road after a heavy rain. It was brought to us undamaged in a 500-ml clear plastic water bottle.</p></tp:treatment-sec><tp:treatment-sec sec-type="Taxonomic comment"><title>Taxonomic comment.</title><p>In the <italic><tp:taxon-name>Lycodon</tp:taxon-name></italic> literature the names <italic><tp:taxon-name>Lycodon aulicus</tp:taxon-name></italic> and <italic><tp:taxon-name>Lycodon capucinus</tp:taxon-name></italic> are seemingly used interchangeably, sometimes with <italic>capucinus</italic> relegated to subspecific status within <italic>aulicus</italic>. During the time when <italic>capucinus</italic> had subspecific status, some authors did not differentiate it from <italic>aulicus sensu stricto</italic>. When <italic>capucinus</italic> was controversially re-elevated to specific status, this compounded an already confusing situation. As a consequence, the <italic><tp:taxon-name>Lycodon</tp:taxon-name></italic> forms from Southeast Asia and Wallacea under consideration here have been known by three possible species and subspecies<!--PageBreak--> names. We here follow <xref ref-type="bibr" rid="B86">Taylor (1965)</xref> and <xref ref-type="bibr" rid="B24">David and Vogel (1996)</xref> in using the name <italic><tp:taxon-name>Lycodon capucinus</tp:taxon-name></italic> for the Lesser Sunda form.</p><fig id="F23" position="float" orientation="portrait"><label>Figure 23.</label><caption><p><italic><tp:taxon-name>Lycodon capucinus</tp:taxon-name></italic>. Male (USNM 573681, SVL 395 mm, TL 491 mm) from the town of Same, Manufahi Distict. Photo by Mark O’Shea.</p></caption><graphic xmlns:xlink="http://www.w3.org/1999/xlink" xlink:href="ZooKeys-109-019-g023.jpg" position="float" orientation="portrait" xlink:type="simple"/></fig></tp:treatment-sec><ref-list><ref id="B86"><mixed-citation xmlns:xlink="http://www.w3.org/1999/xlink" xlink:type="simple"><person-group><name name-style="western"><surname>Taylor</surname><given-names>EH</given-names></name></person-group> (<year>1965</year>)<article-title> The serpents of Thailand and adjacent waters.</article-title><source>University of Kansas Science Bulletin</source><volume>45</volume>:<fpage>609</fpage>-<lpage>1096</lpage>.</mixed-citation></ref><ref id="B24"><mixed-citation xmlns:xlink="http://www.w3.org/1999/xlink" xlink:type="simple"><person-group><name name-style="western"><surname>David</surname><given-names>P</given-names></name><name name-style="western"><surname>Vogel</surname><given-names>G</given-names></name></person-group> (<year>1996</year>)<source> The Snakes of Sumatra. An Annotated Checklist and Key with Natural History Notes.</source><publisher-name>Edition Chimaira</publisher-name>, <publisher-loc>Frankfurt am Main</publisher-loc>, <fpage>260</fpage> pp.</mixed-citation></ref></ref-list></tp:taxon-treatment>
