# Supplementary material for: The herpetofauna of Timor-Leste: a first report
Source: Zookeys. 2011 Jun 20;(109):19–86. doi: 10.3897/zookeys.109.1439 (PMC3118819; doi:10.3897/zookeys.109.1439)
Supplement: XML Treatment for Lycodon subcinctus [file zookeys.109.1439-treatment22.xml]

<!DOCTYPE tp:taxon-treatment
  PUBLIC "-//TaxonX//DTD Taxonomic Treatment Publishing DTD v0 20100105//EN" "tax-treatment-NSO.dtd">
<tp:taxon-treatment xmlns:tp="http://www.plazi.org/taxpub"><tp:treatment-meta><mixed-citation publication-type="journal"><person-group><name><surname>Kaiser</surname><given-names>Hinrich</given-names></name><name><surname>Carvalho</surname><given-names>Venancio Lopes</given-names></name><name><surname>Ceballos</surname><given-names>Jester</given-names></name><name><surname>Freed</surname><given-names>Paul</given-names></name><name><surname>Heacox</surname><given-names>Scott</given-names></name><name><surname>Lester</surname><given-names>Barbara</given-names></name><name><surname>Richards</surname><given-names>Stephen J.</given-names></name><name><surname>Trainor</surname><given-names>Colin R.</given-names></name><name><surname>Sanchez</surname><given-names>Caitlin</given-names></name><name><surname>O’Shea</surname><given-names>Mark</given-names></name></person-group><article-title>The herpetofauna of Timor-Leste: a first report</article-title><source>Zookeys</source><day>20</day><month>6</month><year>2011</year><volume>2011</volume><issue>109</issue><fpage>19</fpage><lpage>86</lpage><pub-id pub-id-type="doi">10.3897/zookeys.109.1439</pub-id></mixed-citation></tp:treatment-meta><tp:nomenclature><tp:taxon-name>
                        <tp:taxon-name-part taxon-name-part-type="genus">Lycodon</tp:taxon-name-part>
                        <tp:taxon-name-part taxon-name-part-type="species">subcinctus</tp:taxon-name-part>
                        <object-id xmlns:xlink="http://www.w3.org/1999/xlink" xlink:type="simple">http://species-id.net/wiki/Lycodon_subcinctus</object-id>
                        </tp:taxon-name><tp:taxon-authority>Reinwardt, 1827</tp:taxon-authority><xref ref-type="fig" rid="F24">Fig. 24</xref></tp:nomenclature><tp:treatment-sec sec-type="Common names"><title>Common names.</title><p>(E) Malayan Banded Wolfsnake. *(T) Samea kadeli (samea = snake, kadeli = ring).</p></tp:treatment-sec><tp:treatment-sec sec-type="Identification"><title>Identification.</title><p>Banded wolfsnakes are easily identified by the series of contrasting white to cream-colored bands that offset the dark brown to black body coloration (<xref ref-type="fig" rid="F24">Fig. 24</xref>). In this coloration, they mimic Malayan or many-banded kraits (<italic><tp:taxon-name>Bungarus candidus</tp:taxon-name></italic> and <italic><tp:taxon-name>Bungarus multicinctus</tp:taxon-name></italic>, respectively), highly venomous species, with which this wolfsnake is sympatric in northern parts of its range.</p></tp:treatment-sec><tp:treatment-sec sec-type="Collection and natural history"><title>Collection and natural history.</title><p>In contrast to the careful capture of the <italic><tp:taxon-name>Lycodon</tp:taxon-name></italic> in Same, our specimen of <italic><tp:taxon-name>Lycodon subcinctus</tp:taxon-name></italic> was obtained within minutes of having been hacked to death at an elementary school. The animal had reportedly been found in the school and was disposed of just as we explained our purpose to some of the local residents. The snake was handed to us draped dead over a branch, with body segments merely attached by threads of skin.</p><fig id="F24" position="float" orientation="portrait"><label>Figure 24.</label><caption><p><italic><tp:taxon-name>Lycodon subcinctus</tp:taxon-name></italic>. Damaged specimen (USNM 573682, SVL 544 mm, parts of tail lost) from Letefoho, Manufahi District. Photo by Mark O’Shea.</p></caption><graphic xmlns:xlink="http://www.w3.org/1999/xlink" xlink:href="ZooKeys-109-019-g024.jpg" position="float" orientation="portrait" xlink:type="simple"/></fig></tp:treatment-sec></tp:taxon-treatment>
