# Supplementary material for: The herpetofauna of Timor-Leste: a first report
Source: Zookeys. 2011 Jun 20;(109):19–86. doi: 10.3897/zookeys.109.1439 (PMC3118819; doi:10.3897/zookeys.109.1439)
Supplement: XML Treatment for Cerberus cf. rynchops [file zookeys.109.1439-treatment23.xml]

<!DOCTYPE tp:taxon-treatment
  PUBLIC "-//TaxonX//DTD Taxonomic Treatment Publishing DTD v0 20100105//EN" "tax-treatment-NSO.dtd">
<tp:taxon-treatment xmlns:tp="http://www.plazi.org/taxpub"><tp:treatment-meta><mixed-citation publication-type="journal"><person-group><name><surname>Kaiser</surname><given-names>Hinrich</given-names></name><name><surname>Carvalho</surname><given-names>Venancio Lopes</given-names></name><name><surname>Ceballos</surname><given-names>Jester</given-names></name><name><surname>Freed</surname><given-names>Paul</given-names></name><name><surname>Heacox</surname><given-names>Scott</given-names></name><name><surname>Lester</surname><given-names>Barbara</given-names></name><name><surname>Richards</surname><given-names>Stephen J.</given-names></name><name><surname>Trainor</surname><given-names>Colin R.</given-names></name><name><surname>Sanchez</surname><given-names>Caitlin</given-names></name><name><surname>O’Shea</surname><given-names>Mark</given-names></name></person-group><article-title>The herpetofauna of Timor-Leste: a first report</article-title><source>Zookeys</source><day>20</day><month>6</month><year>2011</year><volume>2011</volume><issue>109</issue><fpage>19</fpage><lpage>86</lpage><pub-id pub-id-type="doi">10.3897/zookeys.109.1439</pub-id></mixed-citation></tp:treatment-meta><tp:nomenclature><tp:taxon-name>
                        <tp:taxon-name-part taxon-name-part-type="genus">Cerberus</tp:taxon-name-part> cf. 
                        <tp:taxon-name-part taxon-name-part-type="species">rynchops</tp:taxon-name-part>
                        <object-id xmlns:xlink="http://www.w3.org/1999/xlink" xlink:type="simple">http://species-id.net/wiki/Cerberus_rynchops</object-id>
                        </tp:taxon-name><tp:taxon-authority>(Schneider, 1799)</tp:taxon-authority><xref ref-type="fig" rid="F25">Fig. 25</xref></tp:nomenclature><tp:treatment-sec sec-type="Common names"><title>Common names.</title><p>(E) Bockadam, Dog-faced Watersnake. *(T) Samea natar (samea = snake, natar = rice paddy).</p></tp:treatment-sec><tp:treatment-sec sec-type="Identification"><title>Identification.</title><p>Dog-faced watersnakes are easily distinguished based on both morphology and habits. Compared with other snakes, the head is blunt with a rounded snout and relatively small eyes in a dorsolateral position (<xref ref-type="fig" rid="F25">Fig. 25</xref>). Coloration is brownish gray, often with darker blotches on the back. Relative to most snakes in Timor-Leste, these snakes are heavy-bodied (body diameter is robust as opposed to slender). These snakes are most frequently encountered in habitats with standing or slow-flowing water.</p></tp:treatment-sec><tp:treatment-sec sec-type="Collection and natural history"><title>Collection and natural history.</title><p>We captured a single specimen of a snake very similar to <italic><tp:taxon-name>Cerberus rynchops</tp:taxon-name></italic> at night from a flooded rice paddy near Baucau (Baucau District). The snake submerged when illuminated, but was extracted from the muddy water with ease.</p></tp:treatment-sec><tp:treatment-sec sec-type="Taxonomic comment"><title>Taxonomic comment.</title><p>In its overall morphology our specimen clearly resembles <italic><tp:taxon-name>Cerberus rynchops</tp:taxon-name></italic>, but a few specific characteristics of its scalation are intermediate between <italic><tp:taxon-name>Cerberus rynchops</tp:taxon-name></italic> and <italic><tp:taxon-name>Cerberus australis</tp:taxon-name></italic>. Until we are able to ascertain its precise taxonomic status, through more detailed morphological and genetic comparisons, we list this specimen<!--PageBreak--> as <italic><tp:taxon-name>Cerberus cf. rynchops</tp:taxon-name></italic>. The genus <italic><tp:taxon-name>Cerberus</tp:taxon-name></italic> is currently undergoing a taxonomic evaluation by John C. Murphy (in litt.).</p><fig id="F25" position="float" orientation="portrait"><label>Figure 25.</label><caption><p><italic><tp:taxon-name>Cerberus cf. rynchops</tp:taxon-name></italic>. Male (USNM 573675, SVL 598 mm, TL 756 mm) from a rice paddy in the Baucau area, Baucau District. Photo by Mark O’Shea.</p></caption><graphic xmlns:xlink="http://www.w3.org/1999/xlink" xlink:href="ZooKeys-109-019-g025.jpg" position="float" orientation="portrait" xlink:type="simple"/></fig></tp:treatment-sec></tp:taxon-treatment>
