# Supplementary material for: The herpetofauna of Timor-Leste: a first report
Source: Zookeys. 2011 Jun 20;(109):19–86. doi: 10.3897/zookeys.109.1439 (PMC3118819; doi:10.3897/zookeys.109.1439)
Supplement: XML Treatment for Chelodina timorensis [file zookeys.109.1439-treatment26.xml]

<!DOCTYPE tp:taxon-treatment
  PUBLIC "-//TaxonX//DTD Taxonomic Treatment Publishing DTD v0 20100105//EN" "tax-treatment-NSO.dtd">
<tp:taxon-treatment xmlns:tp="http://www.plazi.org/taxpub"><tp:treatment-meta><mixed-citation publication-type="journal"><person-group><name><surname>Kaiser</surname><given-names>Hinrich</given-names></name><name><surname>Carvalho</surname><given-names>Venancio Lopes</given-names></name><name><surname>Ceballos</surname><given-names>Jester</given-names></name><name><surname>Freed</surname><given-names>Paul</given-names></name><name><surname>Heacox</surname><given-names>Scott</given-names></name><name><surname>Lester</surname><given-names>Barbara</given-names></name><name><surname>Richards</surname><given-names>Stephen J.</given-names></name><name><surname>Trainor</surname><given-names>Colin R.</given-names></name><name><surname>Sanchez</surname><given-names>Caitlin</given-names></name><name><surname>O’Shea</surname><given-names>Mark</given-names></name></person-group><article-title>The herpetofauna of Timor-Leste: a first report</article-title><source>Zookeys</source><day>20</day><month>6</month><year>2011</year><volume>2011</volume><issue>109</issue><fpage>19</fpage><lpage>86</lpage><pub-id pub-id-type="doi">10.3897/zookeys.109.1439</pub-id></mixed-citation></tp:treatment-meta><tp:nomenclature><tp:taxon-name>
                        <tp:taxon-name-part taxon-name-part-type="genus">Chelodina</tp:taxon-name-part>
                        <tp:taxon-name-part taxon-name-part-type="species">timorensis</tp:taxon-name-part>
                        <object-id xmlns:xlink="http://www.w3.org/1999/xlink" xlink:type="simple">http://species-id.net/wiki/Chelodina_timorensis</object-id>
                        </tp:taxon-name><tp:taxon-authority>McCord et al., 2007</tp:taxon-authority><xref ref-type="fig" rid="F28">Fig. 28</xref></tp:nomenclature><tp:treatment-sec sec-type="Common names"><title>Common names.</title><p>(E) Timor Snake-necked Turtle. *(T) Lenuk kakorok ular (lenuk = turtle, kakorok = neck, ular = snake).</p></tp:treatment-sec><tp:treatment-sec sec-type="Identification"><title>Identification.</title><p>Snake-necked turtles are easily distinguished by their long serpentine necks (<xref ref-type="fig" rid="F28">Fig. 28</xref> Lower), which are fully as long as the entire carapace and which permit the turtle to reach anywhere on its body.</p></tp:treatment-sec><tp:treatment-sec sec-type="Collection and natural history"><title>Collection and natural history.</title><p>During our survey we had heard that local villagers occasionally keep live specimens of this protected snake-necked turtle as status symbols or for trade, a clear contravention of the CITES protocols and an important reason why the government of Timor-Leste is considering acceding to the CITES treaty. The turtle has a highly restricted distribution in Lake Ira Lalaro near the easternmost point of Timor-Leste. The lake itself is primarily seasonal, with water exiting the lake through the Irasequiro River. The river itself does not reach the ocean but disappears beneath an extensive limestone karst escarpment, the Paitxau Range (max. elevation at Mt. Paitxau, 925 m). During our visit we inquired about the availability of a snake-necked turtle for photography, and we learned about a turtle that could be photographed. We declined to purchase the turtle but offered US$ 5 for being given the opportunity to take photographs, in a symbolic gesture and specifically to prove that a living turtle could realize revenue without being traded. This population is closely related to the Roti Island Snake-necked Turtle (<italic><tp:taxon-name>Chelodina mccordi</tp:taxon-name></italic>; <xref ref-type="bibr" rid="B57">Kuchling et al. 2007</xref>; <xref ref-type="bibr" rid="B63">McCord et al. 2007</xref>).</p></tp:treatment-sec><tp:treatment-sec sec-type="Taxonomic comment"><title>Taxonomic comment.</title><p>Even though <xref ref-type="bibr" rid="B63">McCord et al. (2007)</xref> described the Lake Ira Lalaro snake-necked turtle population as a distinct species, this decision was not without controversy (see <xref ref-type="bibr" rid="B57">Kuchling et al. 2007</xref>), and the new species was not recognized as an acceptable name by the CITES committee. However, the population is still protected as an endangered species under CITES Appendix II. <xref ref-type="bibr" rid="B57">Kuchling et al. (2007)</xref> described this population as <italic><tp:taxon-name>Chelodina mccordi timorlestensis</tp:taxon-name></italic>.</p><fig id="F28" position="float" orientation="portrait"><label>Figure 28.</label><caption><p><italic><tp:taxon-name>Chelodina mccordi timorensis</tp:taxon-name></italic>. This specimen was presented to us by a resident of Malahara village, Lautém District. The lower panel shows how this turtle can bend its neck under its carapace when threatened. Photos by Hinrich Kaiser.</p></caption><graphic xmlns:xlink="http://www.w3.org/1999/xlink" xlink:href="ZooKeys-109-019-g028.jpg" position="float" orientation="portrait" xlink:type="simple"/></fig></tp:treatment-sec><ref-list><ref id="B57"><mixed-citation xmlns:xlink="http://www.w3.org/1999/xlink" xlink:type="simple"><person-group><name name-style="western"><surname>Kuchling</surname><given-names>G</given-names></name><name name-style="western"><surname>Rhodin</surname><given-names>AGJ</given-names></name><name name-style="western"><surname>Ibarrondo</surname><given-names>BR</given-names></name><name name-style="western"><surname>Trainor</surname><given-names>CR</given-names></name></person-group> (<year>2007</year>)<article-title> A new subspecies of the snakeneck turtle <italic>Chelodina mccordi</italic> from Timor-Leste (East Timor) (Testudines: Chelidae).</article-title><source>Chelonian Conservation Biology</source><volume>6</volume>:<fpage>213</fpage>-<lpage>222</lpage>. <ext-link ext-link-type="uri" xlink:href="http://dx.doi.org/10.2744/1071-8443(2007)6[213:ANSOTS]2.0.CO;2" xlink:type="simple">doi:10.2744/1071-8443(2007)6[213:ANSOTS]2.0.CO;2</ext-link></mixed-citation></ref><ref id="B63"><mixed-citation xmlns:xlink="http://www.w3.org/1999/xlink" xlink:type="simple"><person-group><name name-style="western"><surname>McCord</surname><given-names>WP</given-names></name><name name-style="western"><surname>Joseph-Ouni</surname><given-names>M</given-names></name><name name-style="western"><surname>Hagen</surname><given-names>C</given-names></name></person-group> (<year>2007</year>)<article-title> A new species of <italic>Chelodina</italic> (Testudines: Chelidae) from eastern Timor Island (East Timor).</article-title><source>Reptilia (GB)</source><volume>52</volume>:<fpage>53</fpage>-<lpage>57</lpage>.</mixed-citation></ref></ref-list></tp:taxon-treatment>
