# Supplementary material for: The herpetofauna of Timor-Leste: a first report
Source: Zookeys. 2011 Jun 20;(109):19–86. doi: 10.3897/zookeys.109.1439 (PMC3118819; doi:10.3897/zookeys.109.1439)
Supplement: XML Treatment for Mauremys reevesii [file zookeys.109.1439-treatment27.xml]

<!DOCTYPE tp:taxon-treatment
  PUBLIC "-//TaxonX//DTD Taxonomic Treatment Publishing DTD v0 20100105//EN" "tax-treatment-NSO.dtd">
<tp:taxon-treatment xmlns:tp="http://www.plazi.org/taxpub"><tp:treatment-meta><mixed-citation publication-type="journal"><person-group><name><surname>Kaiser</surname><given-names>Hinrich</given-names></name><name><surname>Carvalho</surname><given-names>Venancio Lopes</given-names></name><name><surname>Ceballos</surname><given-names>Jester</given-names></name><name><surname>Freed</surname><given-names>Paul</given-names></name><name><surname>Heacox</surname><given-names>Scott</given-names></name><name><surname>Lester</surname><given-names>Barbara</given-names></name><name><surname>Richards</surname><given-names>Stephen J.</given-names></name><name><surname>Trainor</surname><given-names>Colin R.</given-names></name><name><surname>Sanchez</surname><given-names>Caitlin</given-names></name><name><surname>O’Shea</surname><given-names>Mark</given-names></name></person-group><article-title>The herpetofauna of Timor-Leste: a first report</article-title><source>Zookeys</source><day>20</day><month>6</month><year>2011</year><volume>2011</volume><issue>109</issue><fpage>19</fpage><lpage>86</lpage><pub-id pub-id-type="doi">10.3897/zookeys.109.1439</pub-id></mixed-citation></tp:treatment-meta><tp:nomenclature><tp:taxon-name>
                        <tp:taxon-name-part taxon-name-part-type="genus">Mauremys</tp:taxon-name-part>
                        <tp:taxon-name-part taxon-name-part-type="species">reevesii</tp:taxon-name-part>
                        <object-id xmlns:xlink="http://www.w3.org/1999/xlink" xlink:type="simple">http://species-id.net/wiki/Mauremys_reevesii</object-id>
                        </tp:taxon-name><tp:taxon-authority>(Gray, 1831)</tp:taxon-authority><xref ref-type="fig" rid="F29">Fig. 29</xref></tp:nomenclature><tp:treatment-sec sec-type="Common names"><title>Common names.</title><p>(E) Reeves’ Stripe-necked Turtle, Chinese Pond Turtle. *(T) Lenuk kakorok riskadu (lenuk = turtle, riskadu = striped, kakorok = neck).</p></tp:treatment-sec><tp:treatment-sec sec-type="Identification"><title>Identification.</title><p>Chinese pond turtles are readily identified by the characteristic yellow striping and blotching on their necks (<xref ref-type="fig" rid="F29">Fig. 29</xref>).</p></tp:treatment-sec><tp:treatment-sec sec-type="Collection and natural history"><title>Collection and natural history.</title><p>The staff at the Albergaria Planalto, New Town Baucau, became aware of our purpose in collecting specimens of amphibians and reptiles and showed us an unidentified turtle that was kept in a small, stone-encased pond on the grounds of the property. We were told that there were three turtles like this in the area, one collected near Dili, and the two others just across the street in an empty lot at the edge of town. Two of these had escaped by the time of our arrival, but we were able to obtain this specimen as a voucher. The presence of <italic><tp:taxon-name>Mauremys reevesii</tp:taxon-name></italic> was briefly mentioned by <xref ref-type="bibr" rid="B63">McCord et al. (2007)</xref>, and we reported details regarding its presence in Timor-Leste elsewhere (<xref ref-type="bibr" rid="B56">Kaiser et al. 2010</xref>)<!--PageBreak-->.</p><fig id="F29" position="float" orientation="portrait"><label>Figure 29.</label><caption><p><italic><tp:taxon-name>Mauremys reevesii</tp:taxon-name></italic>. Male individual of the introduced Chinese pond turtle from the Albergaria Planalto in New Town Baucau, Baucau District. Photo by Mark O’Shea.</p></caption><graphic xmlns:xlink="http://www.w3.org/1999/xlink" xlink:href="ZooKeys-109-019-g029.jpg" position="float" orientation="portrait" xlink:type="simple"/></fig></tp:treatment-sec><ref-list><ref id="B63"><mixed-citation xmlns:xlink="http://www.w3.org/1999/xlink" xlink:type="simple"><person-group><name name-style="western"><surname>McCord</surname><given-names>WP</given-names></name><name name-style="western"><surname>Joseph-Ouni</surname><given-names>M</given-names></name><name name-style="western"><surname>Hagen</surname><given-names>C</given-names></name></person-group> (<year>2007</year>)<article-title> A new species of <italic>Chelodina</italic> (Testudines: Chelidae) from eastern Timor Island (East Timor).</article-title><source>Reptilia (GB)</source><volume>52</volume>:<fpage>53</fpage>-<lpage>57</lpage>.</mixed-citation></ref><ref id="B56"><mixed-citation xmlns:xlink="http://www.w3.org/1999/xlink" xlink:type="simple"><person-group><name name-style="western"><surname>Kaiser</surname><given-names>H</given-names></name><name name-style="western"><surname>Carvalho</surname><given-names>VL</given-names></name><name name-style="western"><surname>Freed</surname><given-names>P</given-names></name><name name-style="western"><surname>O’Shea</surname><given-names>M</given-names></name></person-group> (<year>2010</year>)<article-title> A widely traveled turtle: <italic>Mauremys reevesii</italic> (Testudines: Geoemydidae) in Timor-Leste.</article-title><source>Herpetology Notes</source><volume>3</volume>:<fpage>93</fpage>-<lpage>96</lpage>.</mixed-citation></ref></ref-list></tp:taxon-treatment>
