# Supplementary material for: The herpetofauna of Timor-Leste: a first report
Source: Zookeys. 2011 Jun 20;(109):19–86. doi: 10.3897/zookeys.109.1439 (PMC3118819; doi:10.3897/zookeys.109.1439)
Supplement: XML Treatment for Crocodylus porosus [file zookeys.109.1439-treatment28.xml]

<!DOCTYPE tp:taxon-treatment
  PUBLIC "-//TaxonX//DTD Taxonomic Treatment Publishing DTD v0 20100105//EN" "tax-treatment-NSO.dtd">
<tp:taxon-treatment xmlns:tp="http://www.plazi.org/taxpub"><tp:treatment-meta><mixed-citation publication-type="journal"><person-group><name><surname>Kaiser</surname><given-names>Hinrich</given-names></name><name><surname>Carvalho</surname><given-names>Venancio Lopes</given-names></name><name><surname>Ceballos</surname><given-names>Jester</given-names></name><name><surname>Freed</surname><given-names>Paul</given-names></name><name><surname>Heacox</surname><given-names>Scott</given-names></name><name><surname>Lester</surname><given-names>Barbara</given-names></name><name><surname>Richards</surname><given-names>Stephen J.</given-names></name><name><surname>Trainor</surname><given-names>Colin R.</given-names></name><name><surname>Sanchez</surname><given-names>Caitlin</given-names></name><name><surname>O’Shea</surname><given-names>Mark</given-names></name></person-group><article-title>The herpetofauna of Timor-Leste: a first report</article-title><source>Zookeys</source><day>20</day><month>6</month><year>2011</year><volume>2011</volume><issue>109</issue><fpage>19</fpage><lpage>86</lpage><pub-id pub-id-type="doi">10.3897/zookeys.109.1439</pub-id></mixed-citation></tp:treatment-meta><tp:nomenclature><tp:taxon-name>
                        <tp:taxon-name-part taxon-name-part-type="genus">Crocodylus</tp:taxon-name-part>
                        <tp:taxon-name-part taxon-name-part-type="species">porosus</tp:taxon-name-part>
                        <object-id xmlns:xlink="http://www.w3.org/1999/xlink" xlink:type="simple">http://species-id.net/wiki/Crocodylus_porosus</object-id>
                        </tp:taxon-name><tp:taxon-authority>Schneider, 1801</tp:taxon-authority><xref ref-type="fig" rid="F30">Fig. 30</xref></tp:nomenclature><tp:treatment-sec sec-type="Common names"><title>Common names.</title><p>(E) Saltwater Crocodile, Indo-Pacific Crocodile, Estuarine Crocodile, Naked-necked Crocodile. (T) Lafa’ek tasi (lafa’ek = large lizard, tasi = ocean).</p></tp:treatment-sec><tp:treatment-sec sec-type="Identification"><title>Identification.</title><p>As the only crocodilian known from Timor and as a creature at the root of the Timorese creation myth, this species probably requires no detailed description. However, <italic><tp:taxon-name>Crocodylus porosus</tp:taxon-name></italic> differs from other crocodiles in the possession of less dermal armor, including lacking the typically four crocodilian post-occipital scutes (between the rear of the skull and a cluster of six nuchal scutes over the shoulders) so obvious on the necks of other species, hence the name ‘naked-necked crocodile’.</p></tp:treatment-sec><tp:treatment-sec sec-type="Collection and natural history"><title>Collection and natural history.</title><p>We saw and photographed several individuals of <italic><tp:taxon-name>Crocodylus porosus</tp:taxon-name></italic> in the wild, most frequently in rivers while driving across bridges. We also saw two captive individuals in Aileu, Aileu District. There exists a substantial population of <italic><tp:taxon-name>Crocodylus porosus</tp:taxon-name></italic> in Lake Ira Lalaro, comprising several hundred individuals with sizes exceeding 3 m in total length (CRT, pers. obs.). Crocodiles are commonly reported from the swamps and swamp forests along the south coast of Timor-Leste, <!--PageBreak-->which is the area with the greatest frequency of reported crocodile attacks. Our limited observations on the status of crocodiles in Timor-Leste have been published elsewhere (<xref ref-type="bibr" rid="B55">Kaiser et al. 2009</xref>).</p><fig id="F30" position="float" orientation="portrait"><label>Figure 30.</label><caption><p><italic><tp:taxon-name>Crocodylus porosus</tp:taxon-name></italic>. Captive specimen in an enclosure in Aileu, Aileu District. Photo by Hinrich Kaiser.</p></caption><graphic xmlns:xlink="http://www.w3.org/1999/xlink" xlink:href="ZooKeys-109-019-g030.jpg" position="float" orientation="portrait" xlink:type="simple"/></fig></tp:treatment-sec><ref-list><ref id="B55"><mixed-citation xmlns:xlink="http://www.w3.org/1999/xlink" xlink:type="simple"><person-group><name name-style="western"><surname>Kaiser</surname><given-names>H</given-names></name><name name-style="western"><surname>Carvalho</surname><given-names>VL</given-names></name><name name-style="western"><surname>Freed</surname><given-names>P</given-names></name><name name-style="western"><surname>O’Shea</surname><given-names>M</given-names></name></person-group> (<year>2009</year>)<article-title> Status report on <italic>Crocodylus porosus</italic> and its human interactions in Timor-Leste.</article-title><source>Crocodile Specialist Group Newsletter</source><volume>28</volume> (<issue>3</issue>):<fpage>12</fpage>-<lpage>14</lpage>.</mixed-citation></ref></ref-list></tp:taxon-treatment>
